# Supplementary material for: Genome-wide patterns of carbon and nitrogen regulation of gene expression validate the combined carbon and nitrogen (CN)-signaling hypothesis in plants
Source: Genome Biol. 2004 Oct 29;5(11):R91. doi: 10.1186/gb-2004-5-11-r91 (PMC545782; doi:10.1186/gb-2004-5-11-r91)
Supplement: Additional data file 1 — A table listing the Affymetrix probe ID, gene, and InterAct class for all the Affymetrix probes assigned an InterAct class [file gb-2004-5-11-r91-s1.xls]

## Sheet: CNsupplementary
Affymetrix Probe ID	Gene	InterAct Class
267640_at	At2g32950	0000
267642_at	At2g32910	-1-1-1-1
267605_at	At2g32920	1011
267608_at	At2g26770	1011
267617_at	At2g26670	-10-1-1
267624_at	At2g39660	-10-1-1
267591_at	At2g39705	-10-1-1
267592_at	At2g39710	0000
267586_at	At2g41950	1011
267530_at	At2g41890	0000
267533_at	At2g42070	0000
267535_at	At2g41940	0000
267540_at	At2g32760	0000
267544_at	At2g32720	1-111
267550_at	At2g32800	-2-1-2-2
267553_s_at	At2g32650	1111
267504_at	At2g45530	-10-1-1
267507_at	At2g45710	1011
267511_at	At2g45670	-1-1-1-1
267517_at	At2g30510	-10-1-1
267518_at	At2g30500	-1-1-1-1
267523_at	At2g30610	-10-1-1
267524_at	At2g30600	-10-1-1
267492_at	At2g30620	-10-1-1
267468_at	At2g30530	0000
267470_at	At2g30490	0000
267471_at	At2g30390	0000
267472_at	At2g02850	1011
267477_at	At2g02710	-21-2-1
267484_at	At2g02760	-2-1-2-2
267486_at	At2g02800	-10-1-1
267490_at	At2g19130	0000
267454_at	At2g33730	0000
267461_at	At2g33830	-10-1-1
267463_at	At2g33845	1011
267419_at	At2g35010	1011
267421_at	At2g35040	1011
267423_at	At2g35060	-1-1-1-1
267430_at	At2g34860	0000
267400_at	At2g26240	-10-1-1
267374_at	At2g26230	0000
267377_at	At2g26250	0000
267381_at	At2g26190	0000
267385_at	At2g44380	-10-1-1
267393_at	At2g44500	-1-1-1-1
267366_at	At2g44310	0000
267368_at	At2g44350	2122
267342_at	At2g44520	1011
267355_at	At2g39900	1-111
267363_at	At2g39970	1111
267364_at	At2g40080	0000
267330_at	At2g19270	0000
267278_at	At2g19350	-2-1-2-2
267293_at	At2g23810	-21-2-1
267298_at	At2g23760	-1-1-1-1
267300_at	At2g30140	-11-10
267306_at	At2g30060	1011
267308_at	At2g30200	1011
267277_at	At2g30050	2122
267246_at	At2g30250	-10-1-1
267254_at	At2g23030	-11-10
267262_at	At2g22990	-21-2-1
267266_at	At2g23150	-11-11
267230_at	At2g44080	0000
267235_at	At2g43940	0000
267238_at	At2g44130	-10-1-1
267212_at	At2g44060	2122
267213_at	At2g44120	1011
267187_s_at	At2g44160	1011
267188_at	At2g44050	0000
267196_at	At2g30950	-10-1-1
267208_at	At2g30980	1011
267151_at	At2g30970	1021
267154_at	At2g30870	1011
267157_at	At2g37630	0000
267158_at	At2g37640	2122
267161_at	At2g37680	0000
267165_at	At2g37710	1011
267169_at	At2g37540	-2-1-2-2
267172_at	At2g37660	0000
267174_at	At2g37600	1021
267179_at	At2g37550	1011
267134_at	At2g23450	-10-1-1
267136_at	At2g23460	-2-1-2-2
267142_at	At2g38290	2122
267092_at	At2g38120	1-100
267095_at	At2g38280	2122
267112_at	At2g14750	1011
267060_at	At2g32580	1-111
267062_at	At2g32600	0000
267064_at	At2g41110	2122
267073_at	At2g41160	0000
267076_at	At2g41090	1011
267084_at	At2g41180	1-111
267052_at	At2g38410	-2-1-2-2
267053_s_at	At2g38390	1011
267028_at	At2g38470	11-11
267030_at	At2g38440	0000
267033_at	At2g38450	0000
267035_at	At2g38400	-21-2-1
266995_at	At2g34500	-10-1-1
266996_at	At2g34490	1011
267001_at	At2g34470	1001
267002_s_at	At2g34430	-10-1-1
267004_at	At2g34260	1021
266964_at	At2g39480	0000
266967_at	At2g39530	1011
266979_at	At2g39470	-10-1-1
266980_at	At2g39390	1021
266984_at	At2g39570	-10-1-1
266941_at	At2g18980	1-111
266949_s_at	At2g18840	1011
266950_at	At2g18910	1-111
266957_at	At2g34640	1111
266958_at	At2g34630	2123
266904_at	At2g34590	-10-1-1
266916_at	At2g45860	1021
266923_at	At2g45980	-10-1-1
266925_at	At2g45740	-11-1-1
266927_at	At2g45960	-10-1-1
266897_at	At2g45820	-10-1-1
266874_at	At2g44760	0000
266876_at	At2g44820	0000
266880_at	At2g44770	1-111
266885_at	At2g44610	1-111
266855_at	At2g26920	-1-1-1-2
266863_at	At2g26930	0000
266864_at	At2g26800	-10-1-1
266804_at	At2g29960	1011
266815_at	At2g44900	0000
266822_at	At2g44860	1021
266803_at	At2g28930	-1-1-1-1
266770_at	At2g03090	1011
266758_at	At2g46920	0000
266734_at	At2g46900	-2-1-2-2
266712_at	At2g46750	-10-1-1
266718_at	At2g46800	-2-1-2-2
266707_at	At2g03310	-10-1-1
266709_at	At2g03120	1011
266693_at	At2g19800	-10-1-1
266694_at	At2g19790	1112
266696_at	At2g19680	1011
266698_at	At2g19830	0101
266700_at	At2g19740	0000
266701_at	At2g19760	1-111
266704_at	At2g19940	1-111
266705_at	At2g19750	1011
266648_at	At2g25840	0000
266652_at	At2g25750	0000
266653_at	At2g25740	0000
266656_at	At2g25900	-10-1-1
266658_at	At2g25735	-10-1-1
266662_at	At2g25830	1011
266635_at	At2g35470	0000
266639_at	At2g35520	1011
266641_at	At2g35605	1011
266614_at	At2g14910	-10-1-1
266587_at	At2g14880	0000
266588_at	At2g14890	1-111
266599_at	At2g46100	0101
266600_at	At2g46070	-10-1-1
266581_at	At2g46140	1011
266582_at	At2g46090	0000
266583_at	At2g46220	-10-1-1
266566_at	At2g24040	0000
266570_at	At2g24090	-1-1-1-1
266576_at	At2g23940	1011
266520_at	At2g23980	0000
266523_at	At2g16950	0000
266533_s_at	At2g16850	-10-1-1
266517_at	At2g35120	1011
266495_at	At2g07050	1011
266500_at	At2g06925	1011
266509_at	At2g47940	0000
266513_at	At2g47700	-1-1-1-1
266482_at	At2g47640	2122
266458_at	At2g47710	-11-1-1
266447_at	At2g43290	1011
266399_at	At2g38670	1011
266413_at	At2g38740	2-111
266418_at	At2g38750	1011
266420_at	At2g38610	1011
266422_at	At2g38650	1011
266371_at	At2g41410	1-111
266334_at	At2g32380	1-111
266351_at	At2g01490	-11-1-1
266353_at	At2g01520	1011
266331_at	At2g01570	-1-1-1-1
266300_at	At2g01420	-1-1-1-1
266304_at	At2g27090	0000
266306_at	At2g26970	1111
266310_at	At2g26990	0000
266326_at	At2g46650	1011
266279_at	At2g29290	-10-1-1
266283_at	At2g29210	0000
266285_at	At2g29180	-2-1-2-2
266290_at	At2g29490	1212
266293_at	At2g29360	0000
266295_at	At2g29550	0000
266297_at	At2g29570	1011
266265_at	At2g29340	-11-1-1
266266_at	At2g29560	2-121
266237_at	At2g29540	2132
266238_at	At2g29400	-10-1-1
266247_at	At2g27660	0000
266253_at	At2g27840	2132
266256_at	At2g27710	1-111
266258_at	At2g27720	1011
266259_at	At2g27830	-10-1-1
266206_at	At2g27730	1011
266207_at	At2g27680	0000
266215_at	At2g06850	0000
266216_at	At2g28810	0000
266224_at	At2g28800	-10-1-1
266225_at	At2g28900	1011
266228_at	At2g28910	-10-1-1
266229_at	At2g28840	-1-1-1-1
266203_at	At2g02230	0000
266180_at	At2g02470	-10-1-1
266188_at	At2g39000	-10-1-1
266189_at	At2g39020	1011
266167_at	At2g38860	2122
266170_at	At2g39050	-1-1-1-1
266150_s_at	At2g12290	-10-1-1
266155_at	At1g64950	0000
266158_at	At2g28070	0000
266118_at	At2g02130	1011
266119_at	At2g02100	0000
266121_at	At2g02160	-2-1-2-2
266123_at	At2g45180	-10-1-1
266127_s_at	At2g45030	1011
266103_at	At2g45140	1011
266104_at	At2g45150	0000
266106_at	At2g45170	-11-1-1
266093_at	At2g37990	1021
266097_at	At2g37970	-10-1-1
266101_at	At2g37940	1011
266055_at	At2g40650	1111
266057_at	At2g40660	1011
266059_at	At2g40765	1011
266072_at	At2g18700	-10-1-1
266018_at	At2g18710	-10-1-1
266019_at	At2g18750	-1-1-1-1
266036_s_at	At2g05840	1011
266012_s_at	At2g07741	0000
266014_s_at	At2g07722	0000
265998_at	At2g24270	-10-1-1
266000_at	At2g24180	0000
266005_at	At2g37340	-10-1-1
265958_at	At2g37250	1021
265959_at	At2g37240	1-111
265963_s_at	At2g37270	0000
265968_at	At2g37410	-10-1-1
265935_at	At2g19580	1-111
265940_at	At2g19480	1111
265943_at	At2g19570	-1-1-1-1
265920_s_at	At2g15120	1-111
265894_at	At2g15050	1021
265895_at	At2g15000	1011
265858_at	At2g01720	1011
265866_at	At2g01710	0000
265869_at	At2g01760	0000
265844_at	At2g35620	0000
265847_at	At2g35750	0000
265825_at	At2g35635	1011
265798_at	At2g35790	1011
265799_at	At2g35680	-10-1-1
265805_s_at	At2g18020	0000
265810_at	At2g18090	-10-1-1
265817_at	At2g18050	-10-1-1
265818_at	At2g18040	1011
265776_at	At2g07340	1-111
265790_at	At2g01170	0000
265733_at	At2g01190	-1-1-1-1
265735_at	At2g01140	1011
265736_at	At2g01250	1011
265741_at	At2g01320	-2-1-2-2
265700_at	At2g03470	-1-1-1-1
265702_at	At2g03450	0000
265703_at	At2g03430	0000
265707_at	At2g03390	0000
265712_s_at	At2g03330	-10-1-1
265724_at	At2g32100	-1-1-1-1
265727_at	At2g32000	0000
265670_s_at	At2g32210	0000
265671_at	At2g32060	1011
265675_at	At2g32120	-1-1-1-1
265677_at	At2g32080	0000
265680_at	At2g32150	-10-1-1
265691_at	At2g24330	0000
265662_at	At2g24500	0010
265663_at	At2g24290	0000
265664_at	At2g24420	-10-1-1
265637_at	At2g27490	-1-1-1-2
265642_at	At2g27450	2122
265648_at	At2g27500	1111
265649_at	At2g27510	1021
265657_at	At2g13840	-10-1-1
265633_at	At2g25490	-1-1-1-1
265615_at	At2g25450	-11-1-1
265629_at	At2g27230	0000
265576_at	At2g20190	0000
265573_at	At2g28200	-10-1-1
265547_at	At2g28305	-10-1-1
265511_at	At2g05540	-11-1-1
265530_at	At2g06050	1011
265538_at	At2g15860	0000
265539_at	At2g15830	0000
265478_at	At2g15890	-10-1-1
265479_at	At2g15760	1011
265480_at	At2g15970	-2-1-2-2
265481_at	At2g15960	-11-1-1
265495_at	At2g15695	-11-1-1
265472_at	At2g15580	-10-1-1
265474_at	At2g15690	1011
265475_at	At2g15620	2132
265457_at	At2g46550	-2-1-2-2
265458_at	At2g46580	0000
265459_at	At2g46540	1011
265471_at	At2g37130	-2-1-2-3
265444_s_at	At2g37180	-10-1-1
265446_at	At2g37110	0000
265417_at	At2g20920	-2-1-2-2
265427_at	At2g20730	-2-1-2-2
265439_at	At2g21045	1-111
265442_at	At2g20940	1021
265415_at	At2g20890	-10-1-1
265384_at	At2g20760	1011
265386_at	At2g20930	0000
265387_at	At2g20670	-11-1-1
265394_at	At2g20725	-1-1-1-2
265400_at	At2g10940	0000
265382_at	At2g16790	-11-1-1
265375_at	At2g06530	1111
265321_at	At2g18280	-11-1-1
265334_at	At2g18370	1011
265337_at	At2g18390	0000
265338_at	At2g18400	1021
265340_at	At2g18330	1-111
265342_at	At2g18300	-10-1-1
265344_at	At2g22660	0000
265291_at	At2g22720	0000
265310_at	At2g20280	1011
265284_at	At2g20230	-10-1-1
265286_at	At2g20360	0000
265287_at	At2g20260	0000
265257_at	At2g20420	1-111
265258_at	At2g20390	2122
265259_at	At2g20330	1-11-1
265270_at	At2g42910	1011
265274_at	At2g28450	0000
265281_at	At2g28370	-2-1-2-2
265228_s_at	At2g07698	0000
265230_s_at	At2g07707	0000
265247_at	At2g43030	-2-1-2-2
265220_at	At2g02040	-2-1-2-2
265222_at	At2g01970	1-111
265210_at	At2g36620	1021
265193_at	At1g05070	0000
265194_at	At1g05010	1011
265169_x_at	At1g23720	-1-1-1-1
265172_at	At1g23820	1011
265182_at	At1g23740	-10-1-1
265187_at	At1g23490	1011
265143_at	At1g51390	0000
265149_at	At1g51400	-10-1-1
265104_at	At1g31020	0000
265111_at	At1g62510	-10-1-1
265116_at	At1g62480	-11-10
265071_at	At1g55520	0000
265076_at	At1g55490	0000
265066_at	At1g03870	0000
265067_at	At1g03850	-10-1-1
265037_at	At1g03860	1011
265042_at	At1g04040	1011
265043_at	At1g03900	0000
265056_at	At1g51980	1011
265033_at	At1g61520	-10-1-1
265035_at	At1g61620	0000
265006_at	At1g61570	2132
265013_at	At1g24460	0000
265023_at	At1g24440	-10-1-1
265028_at	At1g24530	0000
264980_at	At1g27190	0000
264986_at	At1g27130	1011
264987_at	At1g27030	1-111
265001_at	At1g67350	1011
264968_at	At1g67360	1011
264942_at	At1g67340	0000
264944_at	At1g76940	0000
264960_at	At1g76930	0000
264963_at	At1g60600	0000
264965_at	At1g60560	0000
264916_at	At1g60810	1011
264920_at	At1g60550	0000
264922_s_at	At1g60830	1111
264923_s_at	At1g60740	-21-2-1
264885_s_at	At1g61180	0000
264901_at	At1g23090	0000
264903_at	At1g23190	2122
264904_s_at	At2g17420	1-111
264875_at	At2g17390	-2-1-2-2
264878_at	At2g17410	0-10-1
264849_at	At2g17360	1011
264850_at	At2g17340	0000
264852_at	At2g17480	0000
264855_at	At2g17265	1011
264865_at	At1g24120	0000
264869_at	At1g24350	0000
264873_at	At1g24100	1011
264834_at	At1g03730	0000
264836_at	At1g03610	-10-1-1
264837_at	At1g03600	-10-1-1
264838_at	At1g03430	0000
264843_at	At1g03400	-11-1-1
264845_at	At1g03675	-2-1-2-2
264787_at	At2g17840	0000
264789_at	At2g17870	1112
264793_at	At1g08660	1011
264802_at	At1g08560	1-111
264803_at	At1g08580	1011
264809_at	At1g08830	0000
264779_at	At1g08570	-10-1-1
264757_at	At1g61360	0000
264767_at	At1g61380	0000
264772_at	At1g22930	-10-1-1
264774_at	At1g22890	-11-1-1
264736_at	At1g62200	0000
264745_at	At1g62180	1011
264696_at	At1g70230	1-111
264697_at	At1g70210	0000
264700_at	At1g70100	-10-1-1
264701_at	At1g70160	-2-1-2-2
264702_at	At1g70190	1021
264705_at	At1g09620	0000
264708_at	At1g09740	-10-1-1
264686_at	At1g09840	0000
264667_s_at	At1g09980	0000
264668_at	At1g09780	1011
264669_at	At1g09630	1011
264674_at	At1g09815	1011
264678_at	At1g09760	0000
264679_s_at	At1g09690	1011
264644_at	At1g08960	0010
264645_at	At1g08940	1122
264651_at	At1g08880	2-121
264653_at	At1g08980	-10-1-1
264655_at	At1g09070	-10-1-1
264595_at	At1g04750	1011
264609_at	At1g04530	0000
264611_at	At1g04680	1011
264588_at	At2g17730	0101
264592_at	At2g17720	1-111
264575_at	At1g05190	-11-1-1
264576_at	At1g05360	-1-1-1-1
264579_at	At1g05205	1011
264580_at	At1g05340	-10-1-1
264582_at	At1g05230	1-1-1-1
264584_at	At1g05140	-10-1-1
264585_at	At1g05180	2122
264543_at	At1g55780	0000
264545_at	At1g55670	-10-1-1
264546_at	At1g55805	-11-1-1
264548_at	At1g55680	0000
264504_at	At1g09430	-21-2-1
264506_at	At1g09560	-10-1-1
264507_at	At1g09415	-10-1-1
264508_at	At1g09570	-11-1-1
264523_at	At1g10030	1011
264524_at	At1g10070	-11-10
264482_at	At1g77210	-10-1-1
264488_s_at	At1g27330	1011
264438_at	At1g27400	1011
264439_at	At1g27450	1011
264440_at	At1g27340	0000
264441_at	At1g27435	1011
264442_at	At1g27480	0000
264443_at	At1g27385	0000
264445_at	At1g27290	-2-1-2-2
264434_at	At1g10340	-10-1-1
264418_at	At1g43190	0000
264419_s_at	At1g43310	2012
264421_at	At1g43170	0000
264422_at	At1g43130	0000
264424_at	At1g61740	-21-2-1
264429_at	At1g61670	0000
264398_at	At1g61730	1011
264399_at	At1g61780	1112
264376_at	At2g25070	-10-1-1
264380_at	At2g25190	0000
264381_at	At2g25100	0000
264382_at	At2g25110	1011
264383_at	At2g25080	-10-1-1
264385_at	At1g12020	0000
264386_at	At1g12000	1-111
264396_at	At1g12050	0000
264371_at	At1g12090	0000
264372_at	At1g11840	1011
264373_at	At1g11890	1011
264348_at	At1g12110	1-111
264364_at	At1g03330	0000
264366_at	At1g03250	1111
264368_at	At1g03280	-1-1-1-1
264339_at	At1g70290	-10-1-1
264313_at	At1g70410	-1-1-1-2
264314_at	At1g70420	-10-1-1
264322_at	At1g04190	1021
264327_at	At1g04170	2122
264307_at	At1g61900	-10-1-1
264285_at	At1g62040	-10-1-1
264286_at	At1g61870	1011
264303_s_at	At1g78870	0000
264304_at	At1g78895	-2-1-2-2
264279_s_at	At1g78820	-11-1-1
264249_at	At1g78920	0000
264254_at	At1g09150	0000
264260_at	At1g09210	1011
264261_at	At1g09240	-1-1-1-1
264262_at	At1g09200	1-111
264246_at	At1g60140	-11-1-1
264219_at	At1g60420	-10-2-1
264221_s_at	At1g60170	-11-1-1
264229_at	At1g67480	-10-1-1
264238_at	At1g54740	-11-1-1
264186_at	At1g54570	0000
264188_at	At1g54690	1021
264189_s_at	At1g54630	2122
264192_at	At1g54710	-2-1-2-2
264193_at	At1g54610	1011
264206_at	At1g22730	0000
264207_at	At1g22750	-10-1-1
264211_at	At1g22770	-1-1-1-1
264213_at	At1g65400	0000
264156_at	At1g65280	0000
264158_at	At1g65260	0000
264159_at	At1g65270	1-111
264164_at	At1g65295	1011
264170_at	At1g02260	0000
264172_at	At1g02120	0000
264122_at	At1g02130	0000
264135_at	At1g79030	0000
264140_at	At1g79210	0000
264141_at	At1g79090	0000
264142_at	At1g78930	-1-1-1-1
264092_at	At1g79040	-11-1-1
264096_at	At1g78995	-10-1-1
264107_s_at	At2g13790	1111
264084_at	At2g31240	1011
264089_at	At2g31200	2122
264059_at	At2g31305	0000
264061_at	At2g27970	2-111
264069_at	At2g28000	1-111
264056_at	At2g28510	1011
264028_at	At2g03680	1-111
264040_at	At2g03730	-10-1-1
264045_at	At2g22450	0000
264048_at	At2g22400	1011
264000_at	At2g22500	2132
264001_at	At2g22420	0000
264004_at	At2g22425	1011
264020_at	At2g21160	1011
263935_at	At2g35930	1-111
263939_at	At2g36070	2122
263957_at	At2g35880	0000
263929_at	At2g36310	-10-1-1
263930_at	At2g36300	1011
263900_at	At2g36290	1011
263901_at	At2g36320	-11-1-1
263906_at	At2g36250	1011
263914_at	At2g36400	0000
263915_at	At2g36430	0000
263920_at	At2g36410	-12-11
263922_s_at	At2g36580	1011
263924_at	At2g36530	2122
263874_at	At2g21870	1011
263875_at	At2g21970	-10-1-1
263878_s_at	At2g22040	0000
263880_at	At2g21960	-10-1-1
263838_at	At2g36880	1011
263839_at	At2g36900	-10-1-1
263841_at	At2g36870	1-111
263844_at	At2g36930	-10-1-1
263845_at	At2g37040	1011
263856_at	At2g04410	0000
263807_at	At2g04400	2122
263811_at	At2g04350	0000
263824_at	At2g40360	2122
263827_at	At2g40420	-11-1-1
263835_at	At2g40290	1011
263802_at	At2g40430	2133
263774_at	At2g40280	1011
263779_at	At2g46340	-1-1-1-1
263785_at	At2g46390	1011
263787_at	At2g46420	1011
263797_at	At2g24570	0000
263799_at	At2g24550	-10-1-1
263758_s_at	At2g21260	1011
263760_at	At2g21280	0000
263764_at	At2g21410	0000
263765_at	At2g21540	0000
263711_at	At2g20630	1011
263714_at	At2g20610	1011
263717_at	At2g13560	1011
263726_at	At2g13610	-2-1-2-2
263727_at	At2g13540	0000
263679_at	At1g59990	2122
263691_at	At1g26880	1011
263703_at	At1g31170	-11-1-1
263706_s_at	At1g31180	1011
263709_at	At1g09310	1-111
263656_at	At1g04240	1011
263662_at	At1g04430	1021
263664_at	At1g04250	1-111
263666_at	At1g04510	1011
263667_at	At1g04270	0000
263668_at	At1g04350	-11-1-1
263669_at	At1g04400	-10-1-1
263674_at	At2g04790	-11-1-1
263647_at	At2g04690	-10-1-1
263621_at	At2g04630	1011
263624_at	At2g04700	-10-1-1
263632_at	At2g04795	-11-10
263637_at	At2g11890	2123
263638_at	At2g25310	0000
263590_at	At2g01820	0000
263591_at	At2g01910	0000
263595_at	At2g01890	-10-1-1
263598_at	At2g01850	-11-1-1
263606_at	At2g16280	0000
263553_at	At2g16430	0000
263557_at	At2g16400	0000
263565_at	At2g15390	0000
263582_at	At2g17120	0000
263583_at	At2g17130	1011
263534_at	At2g24940	-1-1-1-1
263516_at	At2g21600	0000
263519_at	At2g21580	2122
263488_at	At2g31840	1-111
263459_at	At2g31820	-10-1-1
263460_at	At2g31810	-11-1-1
263471_at	At2g31890	0000
263475_at	At2g31945	-11-1-1
263477_at	At2g31790	1-111
263482_at	At2g03980	0000
263456_at	At2g22125	0000
263457_at	At2g22300	0000
263431_at	At2g22170	1011
263435_at	At2g28600	1021
263425_at	At2g31530	0000
263398_at	At2g31680	0000
263399_at	At2g31490	1011
263400_s_at	At2g31610	1011
263413_at	At2g21240	-2-1-2-2
263414_at	At2g21230	0000
263370_at	At2g20500	-1-1-1-1
263372_at	At2g20450	2132
263334_at	At2g03820	0000
263344_at	At2g04940	0000
263348_at	At2g05710	1011
263350_at	At2g13360	-10-1-1
263356_at	At2g22090	-10-1-1
263305_at	At2g01930	-2-1-2-2
263321_at	At2g47170	0000
263325_at	At2g04240	-10-1-1
263298_at	At2g15290	1011
263275_at	At2g14170	-21-2-1
263288_at	At2g36130	0000
263289_at	At2g36170	1011
263296_at	At2g38800	-10-1-1
263265_at	At2g38820	-10-1-1
263267_at	At2g16510	0000
263242_at	At2g31400	-11-1-1
263243_at	At2g31350	-10-1-1
263247_at	At2g31440	-2-1-2-2
263248_at	At2g31450	0000
263249_at	At2g31360	1021
263250_at	At2g31390	2122
263251_at	At2g31410	1011
263253_at	At2g31370	0000
263209_at	At1g10522	1011
263216_s_at	At1g30720	-10-1-1
263223_at	At1g30630	1011
263224_at	At1g30580	2122
263180_at	At1g05620	2143
263181_at	At1g05720	1-111
263182_at	At1g05575	-11-10
263184_at	At1g05560	-11-11
263171_at	At1g54115	0000
263172_at	At1g54170	0000
263153_s_at	At1g54010	1-111
263156_at	At1g54030	1011
263157_at	At1g54100	-21-2-1
263159_at	At1g54130	-1-1-1-1
263170_at	At1g03000	0000
263120_at	At1g78490	1-111
263126_at	At1g78460	-10-1-1
263131_at	At1g78630	0000
263132_at	At1g78560	0000
263134_at	At1g78570	1011
263142_at	At1g65230	-2-1-2-2
263101_s_at	At2g05230	0000
263065_at	At2g18170	-10-1-1
263072_at	At2g17530	1111
263073_at	At2g17500	-11-1-1
263074_at	At2g17560	2122
263075_at	At2g17570	-11-11
263047_at	At2g17630	1021
263019_at	At1g23870	-2-1-2-2
263023_at	At1g23960	-21-1-1
263024_at	At1g23980	0000
263029_at	At1g24050	1011
263034_at	At1g24020	1-111
263037_at	At1g23230	0000
262985_s_at	At1g23290	0000
262988_at	At1g23310	-10-1-1
262990_at	At1g23260	0000
263001_at	At1g54360	0000
262954_at	At1g54500	-10-1-1
262960_at	At1g54320	0000
262964_at	At1g54380	0000
262970_at	At1g75690	-10-1-1
262975_at	At1g75540	-2-1-2-2
262978_at	At1g75780	1-111
262980_at	At1g75680	1-111
262948_at	At1g75560	1011
262923_at	At1g75660	-2-1-2-2
262929_at	At1g65720	-10-1-1
262931_at	At1g65700	2133
262932_at	At1g65820	0000
262933_at	At1g65840	1011
262944_at	At1g79550	2122
262945_at	At1g79510	-1-1-1-1
262946_at	At1g79390	1011
262899_at	At1g59870	-1-1-1-1
262906_at	At1g59760	0000
262913_at	At1g59960	1011
262916_at	At1g59700	-11-1-1
262868_at	At1g64980	2122
262869_s_at	At4g27630	1011
262876_at	At1g64750	1111
262880_at	At1g64880	1011
262884_at	At1g64720	-10-1-1
262885_at	At1g64740	-2-1-2-2
262840_at	At1g14900	-1-1-1-1
262841_at	At1g14810	1011
262846_at	At1g14670	0000
262850_at	At1g14920	0000
262853_at	At1g20890	-1-1-1-1
262797_at	At1g20840	-10-1-1
262800_at	At1g20960	0000
262803_at	At1g21000	-10-1-1
262806_at	At1g20950	1011
262823_at	At1g11750	1111
262824_at	At1g11650	0000
262826_at	At1g13080	-10-1-1
262769_at	At1g13180	1111
262781_s_at	At1g13060	1011
262787_at	At1g10730	0000
262747_at	At1g28540	0000
262754_at	At1g16350	1011
262705_at	At1g16260	-10-1-1
262709_at	At1g16240	-10-1-1
262710_at	At1g16210	0000
262729_at	At1g75840	0000
262677_at	At1g75860	0000
262678_at	At1g75810	-10-1-1
262682_at	At1g75900	1011
262686_at	At1g75990	1-111
262691_at	At1g62740	1-121
262694_at	At1g62790	2122
262653_at	At1g14130	0000
262656_at	At1g14200	-10-1-1
262607_at	At1g13990	-10-1-1
262608_at	At1g14120	1011
262610_at	At1g14140	0000
262619_at	At1g06550	1011
262629_at	At1g06460	-2-1-2-2
262635_at	At1g06570	-11-1-1
262637_at	At1g06640	1-111
262638_at	At1g06650	-10-1-1
262584_at	At1g15440	2122
262588_at	At1g15130	-1-1-1-1
262592_at	At1g15400	-10-1-1
262593_at	At1g15120	1011
262603_at	At1g15380	-11-1-1
262569_at	At1g15180	0000
262570_at	At1g15200	0000
262572_at	At1g15140	1011
262557_at	At1g31330	-10-1-1
262562_at	At1g34220	-2-1-2-2
262565_at	At1g34320	0000
262567_at	At1g34300	-11-1-1
262521_at	At1g17130	1111
262524_at	At1g17070	0000
262526_at	At1g17050	-11-1-1
262537_s_at	At1g17280	0000
262512_at	At1g17145	0000
262481_at	At1g17080	-1-1-1-1
262487_at	At1g21610	-10-1-1
262488_at	At1g21820	0000
262492_at	At1g21630	-1-1-1-1
262496_at	At1g21790	0000
262498_at	At1g21710	0000
262500_at	At1g21760	-10-1-1
262503_at	At1g21670	-10-1-1
262504_at	At1g21750	1011
262505_at	At1g21680	-10-1-1
262506_at	At1g21640	-11-1-1
262456_at	At1g11260	-10-1-1
262458_at	At1g11280	0000
262418_at	At1g50320	-1-1-1-1
262426_s_at	At1g47630	2122
262433_s_at	At1g47500	2122
262446_at	At1g49310	-2-1-2-2
262414_at	At1g49430	1-111
262415_at	At1g49400	1011
262394_at	At1g49510	0010
262400_at	At1g49480	-2-1-2-2
262402_at	At1g49410	2122
262413_at	At1g34780	0000
262381_at	At1g72900	1111
262367_at	At1g73030	-10-1-1
262368_at	At1g73060	0000
262370_at	At1g73090	0000
262374_s_at	At1g72930	0000
262376_at	At1g72970	1-111
262354_at	At1g64200	0000
262323_at	At1g64190	1011
262329_at	At1g64090	1011
262340_at	At1g64105	1021
262341_at	At1g64230	-10-1-1
262342_at	At1g64150	0000
262317_at	At2g48140	1011
262319_s_at	At1g27540	-2-1-2-3
262295_at	At1g27650	0000
262296_at	At1g27630	0000
262304_at	At1g70890	0000
262306_s_at	At1g70980	1011
262312_at	At1g70830	0000
262313_at	At1g70900	0000
262288_at	At1g70760	-10-1-1
262289_at	At1g70770	1011
262280_at	At1g68580	0000
262286_at	At1g68585	1-111
262229_at	At1g68620	-11-1-1
262230_at	At1g68560	1011
262238_at	At1g48300	-11-1-1
262246_at	At1g48410	0000
262259_s_at	At1g53870	-11-1-1
262226_at	At1g53885	-2-1-2-2
262202_at	At2g01110	0000
262209_at	At1g74720	-1-1-1-1
262210_at	At1g74690	1-111
262215_at	At1g74790	0000
262223_at	At1g74680	0000
262166_at	At1g74840	-2-1-2-2
262168_at	At1g74730	0000
262171_at	At1g74950	0000
262173_at	At1g74920	-1-1-1-1
262189_at	At1g78010	0000
262195_at	At1g78040	0000
262163_at	At1g77940	1011
262135_at	At1g78080	-1-1-1-1
262137_at	At1g77920	0000
262155_at	At1g52420	1-111
262157_at	At1g52670	0000
262158_at	At1g52540	0000
262107_at	At1g02750	0000
262110_at	At1g02840	0000
262114_at	At1g02860	-10-1-1
262077_at	At1g59610	0000
262078_at	At1g59520	0000
262094_at	At1g56110	1011
262096_at	At1g56010	-10-1-1
262064_at	At1g56075	0000
262068_at	At1g80070	-1-1-1-1
262048_at	At1g80230	1011
262049_at	At1g80180	-10-1-1
262054_s_at	At1g79920	1011
262055_at	At1g79970	0000
262059_at	At1g80030	-1-1-1-2
262024_at	At1g35620	0000
262025_at	At1g35510	0000
262026_at	At1g35670	-11-10
262029_at	At1g35680	-2-1-2-2
261982_at	At1g33780	0000
262000_at	At1g33810	0000
262005_at	At1g64550	0000
261944_at	At1g64650	1-111
261953_at	At1g64440	0000
261955_at	At1g64520	1011
261920_at	At1g65930	0000
261926_at	At1g22530	-11-1-1
261927_at	At1g22500	-11-1-1
261930_at	At1g22440	1-111
261933_at	At1g22410	1011
261937_at	At1g22570	-2-1-2-2
261939_at	At1g22450	1011
261940_at	At1g22520	1011
261909_at	At1g80680	-10-1-1
261911_at	At1g80750	1021
261885_at	At1g80930	0000
261887_at	At1g80780	-10-1-1
261891_at	At1g80790	1011
261895_at	At1g80830	-1-1-1-1
261897_at	At1g80950	1011
261901_at	At1g80920	-11-1-1
261902_at	At1g80860	0000
261852_at	At1g50440	0000
261861_at	At1g50450	1111
261866_at	At1g50420	-2-1-2-3
261867_at	At1g50575	2122
261821_at	At1g11530	-10-1-1
261826_at	At1g11580	1-111
261831_at	At1g10630	1011
261832_at	At1g10650	1011
261833_at	At1g10670	1011
261843_at	At1g16180	-10-1-1
261788_at	At1g15980	-10-1-1
261789_at	At1g15930	0000
261790_at	At1g16000	1011
261793_at	At1g16080	-1-1-1-1
261795_at	At1g16010	0000
261806_at	At1g30510	1021
261808_at	At1g30480	0000
261783_at	At1g08190	1011
261756_at	At1g08320	-10-1-1
261769_at	At1g76100	0000
261770_at	At1g76140	1011
261749_at	At1g76180	-21-2-1
261751_at	At1g76080	-10-1-1
261733_at	At1g47830	2122
261739_at	At1g47750	0000
261743_s_at	At1g08420	0000
261744_at	At1g08490	0000
261746_at	At1g08380	-10-1-1
261720_at	At1g08460	-10-1-1
261721_at	At1g08480	1011
261693_at	At1g08370	1-111
261701_at	At1g32750	-1-1-1-1
261711_at	At1g32700	-2-1-2-2
261713_at	At1g32640	0000
261718_at	At1g18390	0000
261663_at	At1g18330	-11-1-1
261666_at	At1g18440	0000
261668_at	At1g18500	0000
261674_at	At1g18270	-21-2-1
261659_at	At1g50030	-10-2-1
261646_at	At1g27690	-1-1-1-1
261650_at	At1g27770	-1-1-1-1
261622_at	At1g01970	0000
261572_at	At1g01170	-10-1-1
261578_at	At1g01100	0000
261581_at	At1g01140	0000
261586_at	At1g01640	-10-1-1
261591_at	At1g01740	0000
261561_at	At1g01730	0000
261563_at	At1g01630	1011
261564_at	At1g01720	0000
261534_at	At1g01820	-10-1-1
261517_at	At1g71780	1011
261519_at	At1g71810	0000
261523_at	At1g71860	0000
261525_at	At1g14330	0000
261474_at	At1g14540	1011
261480_at	At1g14280	0000
261485_at	At1g14360	1011
261489_at	At1g14450	1011
261494_at	At1g28420	0000
261500_at	At1g28400	1-111
261439_at	At1g28395	1021
261440_at	At1g28510	2122
261444_at	At1g28490	1011
261453_at	At1g21130	0000
261456_at	At1g21050	0000
261436_at	At1g07870	0000
261413_at	At1g07630	0000
261418_at	At1g07830	1011
261421_at	At1g18840	1011
261424_at	At1g18700	0000
261425_at	At1g18880	1-111
261405_at	At1g18740	0000
261406_at	At1g18800	1011
261376_at	At1g18660	0000
261379_at	At1g18720	0000
261346_at	At1g79720	0000
261348_at	At1g79810	0000
261351_at	At1g79790	0000
261362_s_at	At1g41880	1011
261370_at	At1g53050	0000
261373_at	At1g53000	0000
261317_at	At1g53030	-10-1-1
261318_at	At1g53035	1-111
261322_at	At1g44750	0000
261323_at	At1g44760	-10-1-1
261335_at	At1g44800	1021
261338_at	At1g44920	0000
261285_at	At1g35720	1-111
261286_at	At1g35780	1-111
261293_at	At1g36980	-2-1-2-2
261295_at	At1g48450	-10-1-1
261296_at	At1g48460	1011
261299_at	At1g48550	0000
261304_at	At1g48440	1011
261309_at	At1g48600	1011
261279_at	At1g05850	0000
261265_at	At1g26800	-2-1-2-2
261267_at	At1g26750	2122
261270_at	At1g26630	0000
261272_at	At1g26665	-10-1-1
261276_at	At1g26670	-10-1-1
261225_at	At1g20100	0000
261227_at	At1g20200	3124
261228_at	At1g20050	1-111
261231_at	At1g20110	0000
261232_at	At1g20220	1011
261238_at	At1g32810	-10-1-1
261189_at	At1g33040	2122
261193_at	At1g32920	-1101
261195_at	At1g12820	0000
261196_at	At1g12860	0000
261202_at	At1g12910	-10-1-1
261203_at	At1g12845	1-111
261206_at	At1g12800	0000
261210_at	At1g12840	1011
261211_at	At1g12780	-21-2-1
261183_at	At1g34550	1011
261165_at	At1g34430	0000
261167_at	At1g04980	1011
261174_at	At1g04810	0000
261177_at	At1g04770	1011
261153_at	At1g04850	1011
261126_at	At1g04950	0000
261129_at	At1g04820	1-111
261131_at	At1g19835	-1-1-1-1
261141_at	At1g19740	-10-1-1
261144_s_at	At1g19660	-2-1-2-2
261148_at	At1g19580	1011
261149_s_at	At1g19570	1011
261105_at	At1g63000	1011
261118_at	At1g75460	-2-1-2-2
261119_at	At1g75350	-10-1-1
261120_at	At1g75410	-10-1-1
261122_at	At1g75330	1011
261078_at	At1g07320	-1-1-1-1
261084_at	At1g07440	0000
261038_at	At1g17490	1111
261053_at	At1g01320	-1-1-1-1
261056_at	At1g01360	-2-1-2-2
261016_at	At1g26560	2-121
261018_at	At1g26550	1011
261021_at	At1g26380	3123
260993_at	At1g12140	0000
260967_at	At1g12230	-10-1-1
260968_at	At1g12250	-10-1-1
260969_at	At1g12240	-21-2-1
260972_at	At1g53530	1011
260981_at	At1g53460	1111
260982_at	At1g53520	1-111
260985_at	At1g53500	1011
260937_at	At1g45160	0000
260949_at	At1g06110	-10-1-1
260953_at	At1g06070	0000
260956_at	At1g06040	-10-1-1
260959_at	At1g06050	-2-1-2-2
260961_at	At1g05960	-1-1-1-1
260927_at	At1g05940	0000
260912_at	At1g02560	0000
260915_at	At1g02660	-10-1-1
260900_s_at	At1g21400	-21-2-1
260902_at	At1g21440	1011
260875_at	At1g21410	-10-1-1
260878_at	At1g21450	-10-1-1
260882_at	At1g29280	-1-1-1-1
260887_at	At1g29160	-10-1-1
260895_at	At1g29250	1011
260896_at	At1g29310	2122
260871_at	At1g29040	2122
260842_at	At1g29150	0000
260855_at	At1g21920	-10-1-1
260870_at	At1g43890	0000
260837_at	At1g43670	-10-1-1
260813_at	At1g43700	-10-1-1
260814_at	At1g43710	1-111
260815_at	At1g06950	0000
260829_s_at	At1g06870	0000
260832_at	At1g06780	0000
260835_at	At1g06700	-11-1-1
260780_at	At1g14610	0000
260781_at	At1g14620	1011
260782_at	At1g14570	0000
260789_s_at	At1g06290	0000
260794_at	At1g06210	1-111
260798_at	At1g78280	0000
260803_at	At1g78340	0000
260774_at	At1g78290	-10-1-1
260745_at	At1g78370	1011
260765_at	At1g49240	-10-1-1
260714_at	At1g14980	1011
260719_at	At1g48090	-1-1-1-1
260724_at	At1g48140	1011
260726_at	At1g48160	0000
260728_at	At1g48210	0000
260711_at	At1g17580	0000
260682_at	At1g17510	1011
260687_at	At1g17530	-11-1-1
260696_at	At1g32520	0000
260704_at	At1g32470	-10-1-1
260705_at	At1g32400	-11-1-1
260651_at	At1g32460	-11-1-1
260652_at	At1g32360	-10-1-1
260653_at	At1g32440	1011
260662_at	At1g19540	-11-1-1
260668_at	At1g19530	-11-10
260676_at	At1g19450	1011
260678_at	At1g07970	0000
260679_at	At1g07990	-1-1-1-1
260619_at	At1g08110	-10-1-1
260644_at	At1g53290	0000
260615_at	At1g53240	1011
260587_at	At1g53210	-10-1-1
260588_at	At1g53320	-10-1-1
260589_at	At1g53400	-10-1-1
260590_at	At1g53310	1-111
260595_at	At1g55890	2122
260596_at	At1g55900	1011
260603_at	At1g55960	-10-1-1
260604_at	At1g55840	1-111
260606_at	At2g43770	0000
260566_at	At2g43750	0000
260568_at	At2g43570	2122
260570_at	At2g43710	1011
260530_at	At2g47320	1-111
260532_at	At2g47330	-1-1-1-1
260536_at	At2g43400	-11-1-1
260538_at	At2g43460	1011
260541_at	At2g43530	0000
260548_at	At2g43360	2122
260552_at	At2g43430	-11-1-1
260497_at	At2g41840	0000
260498_at	At2g41710	-10-1-1
260503_at	At1g47250	1011
260508_at	At1g47260	2122
260511_at	At1g51570	-1-1-1-1
260515_at	At1g51460	0000
260490_at	At1g51500	0000
260482_at	At1g10950	0000
260443_at	At1g68185	0010
260444_at	At1g68300	0000
260457_at	At1g72480	2-121
260428_at	At1g72340	0000
260429_at	At1g72450	0000
260408_at	At1g69880	1111
260411_at	At1g69890	-10-1-1
260412_at	At1g69830	0000
260414_at	At1g69850	-2-1-2-2
260369_at	At1g69620	0000
260371_at	At1g69690	0000
260383_s_at	At1g74060	2132
260385_at	At1g74090	1011
260387_at	At1g74100	1011
260390_at	At1g73940	1011
260338_at	At1g69250	1011
260343_at	At1g69200	2122
260352_at	At1g69295	2122
260362_at	At1g70530	-10-1-1
260305_at	At1g70490	1011
260310_at	At1g70590	0000
260312_at	At1g63880	-1-1-1-2
260314_at	At1g63830	1011
260322_at	At1g63890	0000
260324_at	At1g63970	0000
260325_at	At1g63940	2132
260330_at	At1g80400	0000
260331_at	At1g80270	1011
260281_at	At1g80500	1021
260283_at	At1g80480	0000
260284_at	At1g80380	-11-10
260285_at	At1g80560	1011
260287_at	At1g80440	-10-1-1
260288_at	At1g80530	1-111
260289_at	At1g80350	0000
260294_at	At1g63660	1011
260295_at	At1g63770	-10-1-1
260244_at	At1g74320	0000
260245_at	At1g74230	1011
260250_at	At1g74260	0000
260257_at	At1g74340	0000
260261_at	At1g68450	1111
260264_at	At1g68500	0000
260266_at	At1g68520	-1-1-1-1
260267_at	At1g68530	0000
260209_at	At1g68550	0010
260215_at	At1g74530	-11-1-1
260222_at	At1g74380	1011
260227_at	At1g74450	0000
260232_at	At1g74640	0000
260238_at	At1g74520	1011
260190_at	At1g67560	0000
260154_at	At1g52740	-10-1-1
260155_at	At1g52870	-10-1-1
260157_at	At1g52930	2132
260168_at	At1g71980	-10-1-1
260176_at	At1g71950	-10-1-1
260083_at	At1g63220	1011
260085_at	At1g63290	2122
260089_at	At1g73170	0000
260095_at	At1g73230	0000
260101_at	At1g73260	-11-1-1
260106_at	At1g35420	-10-1-1
260051_at	At1g78210	1011
260055_at	At1g78150	0000
260056_at	At1g78140	-10-1-1
260063_at	At1g73720	0-10-1
260069_at	At1g73820	0000
260072_at	At1g73650	-11-1-1
260076_at	At1g73630	1-111
260044_at	At1g73655	0000
260046_at	At1g73800	-1-1-1-1
260020_at	At1g29990	1-111
260026_at	At1g29970	-10-1-1
260037_at	At1g68840	-1-1-1-1
260042_at	At1g68820	-10-1-1
259990_s_at	At1g68050	-10-1-1
259994_at	At1g68130	0000
259997_at	At1g67880	0000
260008_at	At1g68070	-1-1-1-1
260014_at	At1g68010	-11-1-1
259976_at	At1g76560	-10-1-1
259977_at	At1g76590	-10-1-1
259979_at	At1g76600	-11-1-1
259980_at	At1g76520	-10-1-1
259982_at	At1g76410	-11-1-1
259983_at	At1g76490	-10-1-1
259932_at	At1g34370	-11-1-1
259938_at	At1g71310	0000
259942_at	At1g71260	1011
259896_at	At1g71500	-10-1-1
259909_at	At1g60870	-10-2-1
259911_at	At1g72680	-12-11
259920_at	At1g72550	0000
259924_at	At1g72740	-1-1-1-1
259865_at	At1g72710	-10-1-1
259868_at	At1g76760	0000
259878_at	At1g76790	1011
259879_at	At1g76650	11-11
259880_at	At1g76730	0000
259882_at	At1g76670	1011
259883_at	At1g76400	1011
259856_at	At1g68440	-11-1-1
259859_at	At1g68410	0000
259840_at	At1g52230	0000
259841_at	At1g52200	-10-1-1
259847_at	At1g72170	1011
259849_at	At1g72190	0000
259803_at	At1g72150	-10-1-1
259816_at	At1g49850	-10-1-1
259824_at	At1g66240	1011
259825_at	At1g66260	1011
259767_s_at	At1g29350	0000
259770_s_at	At1g29410	1011
259786_at	At1g29660	1-111
259794_at	At1g64330	1-111
259765_at	At1g64370	0000
259738_at	At1g64355	-2-1-2-2
259747_at	At1g71170	0000
259751_at	At1g71030	-10-1-1
259752_at	At1g71040	-11-1-1
259754_at	At1g71090	-10-1-1
259763_at	At1g77630	0000
259732_at	At1g77470	1111
259707_at	At1g77490	-10-1-1
259710_at	At1g77670	1011
259712_at	At1g77440	2122
259713_at	At1g77610	1011
259717_at	At1g61010	0000
259725_at	At1g61065	-10-1-1
259727_at	At1g60950	-10-1-1
259680_at	At1g77690	1011
259681_at	At1g77760	1323
259685_at	At1g63090	0000
259687_at	At1g63110	2-112
259688_at	At1g63120	-1-1-1-1
259694_at	At1g63180	-11-1-1
259645_at	At1g69010	0000
259655_at	At1g55210	1-111
259658_at	At1g55370	0000
259659_at	At1g55170	0000
259664_at	At1g55330	0000
259665_at	At1g55160	0000
259670_at	At1g52310	0000
259611_at	At1g52280	2122
259612_at	At1g52300	2122
259616_at	At1g47960	-10-1-1
259625_at	At1g42970	-10-1-1
259604_at	At1g56450	1011
259583_at	At1g28070	-2-1-2-3
259587_at	At1g28120	0000
259591_at	At1g28150	-10-1-1
259592_at	At1g27950	1011
259593_at	At1g27970	1011
259594_at	At1g28140	-10-1-1
259598_at	At1g27980	0000
259570_at	At1g20440	-11-1-1
259544_at	At1g20620	-10-1-1
259516_at	At1g20450	1111
259517_at	At1g20630	-11-1-1
259533_at	At1g12530	0000
259511_at	At1g12520	0000
259513_at	At1g12430	0000
259485_at	At1g15700	0000
259500_at	At1g15740	-2-1-2-2
259502_at	At1g15670	-2-1-2-2
259504_at	At1g15690	-10-1-1
259505_at	At1g15810	2122
259506_at	At1g43900	1111
259460_at	At1g44000	-10-1-1
259474_at	At1g19130	2132
259475_at	At1g19140	0000
259476_at	At1g19000	-21-2-1
259479_at	At1g19020	1213
259480_at	At1g19010	-1-1-1-1
259481_at	At1g18970	1-111
259426_at	At1g01470	-21-2-1
259431_at	At1g01620	-10-1-1
259434_at	At1g01490	-10-1-1
259437_at	At1g01540	0000
259438_at	At1g01510	0000
259441_at	At1g02300	0000
259416_at	At1g02305	-10-1-1
259391_s_at	At1g06350	2-121
259395_at	At1g06400	-10-1-1
259402_at	At1g17730	0000
259403_at	At1g17745	1011
259357_at	At1g13380	0000
259366_at	At1g13280	2-111
259367_at	At1g69070	1-111
259382_s_at	At3g16430	0000
259383_at	At3g16470	1011
259384_at	At3g16450	-10-1-1
259326_at	At3g16480	1011
259335_s_at	At3g03930	0000
259340_at	At3g03870	-2-1-3-3
259343_s_at	At3g03780	1011
259349_at	At3g03860	-1-1-1-1
259354_at	At3g05220	-1-1-1-1
259302_at	At3g05120	0000
259307_at	At3g05230	1-111
259312_at	At3g05200	0000
259315_at	At3g01200	0000
259272_at	At3g01290	-11-1-1
259279_at	At3g01120	1011
259288_at	At3g11500	0000
259240_at	At3g11590	0000
259242_at	At3g33520	0000
259243_at	At3g07565	0000
259247_at	At3g07570	0000
259248_at	At3g07770	1011
259258_at	At3g07670	0000
259225_at	At3g07590	1011
259211_at	At3g09020	-10-1-1
259214_at	At3g09085	-10-1-1
259198_at	At3g03610	0000
259179_at	At3g01660	-11-1-1
259184_at	At3g01520	-10-1-1
259191_at	At3g01720	1-111
259192_at	At3g01740	0000
259193_at	At3g01480	-11-1-1
259164_at	At3g01770	-10-1-1
259138_s_at	At3g10270	1011
259140_at	At3g10230	-10-1-1
259148_at	At3g10350	0000
259152_at	At3g10210	01-11
259153_at	At3g10250	-10-1-1
259154_at	At3g10260	0000
259156_at	At3g10380	1011
259159_at	At3g05420	1-111
259105_at	At3g05500	1011
259112_at	At3g05560	2122
259123_at	At3g02200	-11-1-1
259104_at	At3g02170	-1-1-1-1
259077_s_at	At3g02230	1011
259092_at	At3g04870	-10-1-1
259095_at	At3g05020	1011
259096_at	At3g04840	1011
259097_at	At3g04830	0000
259098_at	At3g04790	0000
259099_at	At3g05010	-2-1-2-2
259102_at	At3g11660	-10-1-1
259069_at	At3g11710	1021
259051_at	At3g03330	-10-1-1
259068_at	At3g07560	-10-1-1
259012_at	At3g07360	0000
259017_at	At3g07310	-10-1-1
259029_at	At3g09300	1021
259036_at	At3g09220	-10-1-1
259038_at	At3g09210	0000
259007_at	At3g09370	-1-1-1-1
259008_at	At3g09390	-10-1-1
259009_at	At3g09260	0000
258978_at	At3g09320	-1-1-1-2
258993_at	At3g08940	0000
259000_at	At3g01860	1011
258977_s_at	At3g02020	1011
258954_at	At3g01400	-10-1-1
258956_at	At3g01440	-10-1-1
258957_at	At3g01420	0000
258965_at	At3g10530	1021
258922_at	At3g10610	1011
258933_at	At3g09980	0000
258935_at	At3g10120	-10-1-1
258937_at	At3g10090	1021
258884_at	At3g10050	1011
258900_at	At3g05590	1011
258902_at	At3g06483	-10-1-1
258908_at	At3g06350	1011
258909_at	At3g06340	0000
258855_at	At3g02070	-10-1-1
258864_at	At3g03210	0000
258875_at	At3g03160	1011
258877_at	At3g03220	1-111
258879_at	At3g03270	1011
258845_at	At3g03150	-10-1-1
258846_at	At3g03070	0000
258849_at	At3g03250	1011
258823_at	At3g07200	0000
258831_at	At3g07080	0000
258837_at	At3g07110	1011
258844_at	At3g04740	-2-1-2-3
258792_at	At3g04640	0000
258793_at	At3g04780	2122
258797_at	At3g04730	-10-1-1
258799_at	At3g04770	2132
258800_at	At3g04550	0000
258809_at	At3g04070	-10-1-1
258811_at	At3g03990	-10-1-1
258812_at	At3g03950	0000
258816_at	At3g03960	1-111
258771_at	At3g10770	-10-1-1
258773_at	At3g10730	0000
258774_at	At3g10740	-2-1-2-2
258775_at	At3g10850	0000
258788_at	At3g11780	-10-1-1
258755_at	At3g11950	0000
258727_at	At3g11930	-10-1-1
258728_at	At3g11800	2122
258735_at	At3g05880	-10-1-1
258742_at	At3g05800	0000
258749_at	At3g05760	0000
258750_at	At3g05910	1011
258751_at	At3g05890	1-111
258699_at	At3g09460	2122
258705_at	At3g09470	-10-2-1
258709_at	At3g09500	1011
258710_s_at	At3g09800	1011
258692_at	At3g08640	2122
258693_at	At3g08650	-1-1-1-1
258665_at	At3g08710	0000
258668_at	At3g08780	0000
258677_at	At3g08730	1011
258679_at	At3g08590	1011
258680_at	At3g08580	1-111
258637_at	At3g07880	-11-1-1
258638_at	At3g07950	1011
258642_at	At3g07910	2122
258643_at	At3g08010	-2-1-2-3
258647_at	At3g07870	-10-1-1
258649_at	At3g09840	-1-1-1-1
258655_at	At3g09805	1011
258658_at	At3g09820	1011
258615_at	At3g02740	0000
258623_at	At3g02790	1021
258569_at	At3g04400	0000
258576_at	At3g04230	2122
258585_at	At3g04340	0000
258588_s_at	At3g04120	2122
258589_at	At3g04290	1-111
258566_at	At3g04110	0000
258537_at	At3g04210	0000
258549_at	At3g06930	2122
258555_at	At3g06860	0000
258557_at	At3g05990	-1-1-1-1
258512_at	At3g06510	-2-1-2-2
258521_at	At3g06680	1021
258526_at	At3g06790	1011
258527_at	At3g06850	-21-2-1
258532_at	At3g06700	1021
258501_at	At3g06780	-10-1-1
258475_at	At3g02660	0000
258482_at	At3g02530	1011
258483_at	At3g02570	1-111
258489_at	At3g02520	1011
258495_at	At3g02690	-11-1-1
258468_at	At3g06070	-2-1-2-2
258469_at	At3g06050	1011
258470_at	At3g06035	1-111
258449_s_at	At3g22310	2122
258456_at	At3g22420	-21-2-1
258439_at	At3g17240	1011
258415_at	At3g17390	1011
258421_at	At3g16690	-10-1-1
258434_at	At3g16770	-10-1-1
258435_at	At3g16740	-1-1-1-1
258436_at	At3g16720	0000
258410_at	At3g16780	1011
258390_at	At3g15410	1011
258393_at	At3g15480	0000
258402_at	At3g15450	-11-1-1
258357_at	At3g14350	0000
258362_at	At3g14280	-11-1-1
258365_s_at	At3g14390	1011
258371_at	At3g14410	1111
258373_at	At3g14290	1011
258345_at	At3g22845	1011
258321_at	At3g22840	1-1-11
258324_at	At3g22780	1011
258326_at	At3g22760	0000
258331_at	At3g15980	1011
258332_at	At3g16180	1011
258333_at	At3g16000	0000
258284_at	At3g16080	2122
258296_at	At3g23390	1021
258297_at	At3g23325	1011
258281_at	At3g26900	0000
258256_at	At3g26890	-10-1-1
258268_at	At3g15880	0000
258274_at	At3g15640	1011
258276_at	At3g15710	1011
258250_at	At3g15850	-11-1-1
258251_at	At3g15810	0000
258223_at	At3g15840	-10-1-1
258225_at	At3g15630	-10-1-1
258227_at	At3g15620	-10-1-1
258239_at	At3g27690	-10-1-1
258243_at	At3g27740	1-111
258244_at	At3g27770	-11-1-1
258245_at	At3g29075	1111
258194_at	At3g29170	0000
258198_at	At3g14020	0000
258201_at	At3g13910	1111
258202_at	At3g13940	1021
258206_at	At3g14010	-10-1-1
258208_at	At3g13930	2122
258209_at	At3g14060	-10-1-1
258214_at	At3g17960	0000
258215_at	At3g17970	1-111
258188_at	At3g17800	-11-1-1
258160_at	At3g17820	1-111
258161_at	At3g17930	0000
258163_at	At3g17940	1011
258165_at	At3g17900	1111
258179_at	At3g21690	0000
258127_at	At3g24570	0000
258128_at	At3g24590	1011
258132_at	At3g24550	0000
258135_at	At3g24506	1112
258140_at	At3g24503	1011
258141_at	At3g18035	-2-1-2-2
258150_at	At3g18160	1011
258151_at	At3g18080	1011
258153_at	At3g18165	2143
258155_at	At3g18130	2132
258124_at	At3g18215	-10-1-1
258099_at	At3g23540	0000
258104_at	At3g23620	1021
258108_at	At3g23570	1011
258113_at	At3g14650	0000
258090_at	At3g14600	0000
258091_at	At3g14560	-10-1-1
258092_at	At3g14595	-10-1-1
258063_at	At3g14620	-2-1-2-2
258072_at	At3g26090	1111
258075_at	At3g25900	1021
258076_at	At3g25920	-10-1-1
258079_at	At3g25940	1021
258081_at	At3g26085	0000
258086_at	At3g25860	2-121
258060_at	At3g26030	-2-1-3-3
258061_at	At3g25910	-10-1-1
258033_at	At3g21250	0000
258038_at	At3g21260	-10-1-1
258039_at	At3g21200	0000
258049_at	At3g16220	-11-1-1
258050_at	At3g16200	1011
258054_at	At3g16240	-11-1-1
258059_at	At3g29035	-2-1-2-2
258000_at	At3g28940	1-111
258015_at	At3g19340	2122
257999_at	At3g27540	0000
257984_at	At3g20800	0000
257985_at	At3g20810	0000
257990_at	At3g19860	-10-1-1
257996_at	At3g19950	-21-2-1
257966_at	At3g19800	-10-1-1
257967_at	At3g19910	-10-1-1
257939_at	At3g19930	-10-1-1
257940_at	At3g21790	-11-1-1
257953_at	At3g21865	-3-1-2-3
257959_at	At3g25560	-1-1-1-1
257906_at	At3g25520	1011
257907_at	At3g25470	1111
257910_at	At3g25580	1011
257911_at	At3g25530	1011
257925_at	At3g23170	0000
257926_at	At3g23280	-10-1-1
257932_at	At3g17040	-10-1-1
257891_at	At3g17170	1011
257892_at	At3g17020	-10-1-1
257893_at	At3g17000	-10-1-1
257897_at	At3g18030	0000
257844_at	At3g28480	2122
257856_at	At3g12930	1011
257860_at	At3g13062	-11-1-1
257865_at	At3g17750	0000
257816_at	At3g25140	1021
257818_at	At3g25120	2132
257820_at	At3g25220	1011
257826_at	At3g26730	0000
257827_at	At3g26630	-10-1-1
257832_at	At3g26740	-10-1-1
257807_at	At3g26650	-11-1-1
257790_at	At3g27090	-10-1-1
257794_at	At3g27050	0000
257798_at	At3g15950	0000
257803_at	At3g18790	0000
257749_at	At3g18780	-10-1-1
257753_at	At3g18740	0000
257758_at	At3g22980	0000
257769_at	At3g23050	-10-2-1
257771_at	At3g23000	2122
257772_at	At3g23080	-10-1-1
257773_at	At3g29185	0000
257744_at	At3g29230	0000
257745_at	At3g29240	-10-1-1
257722_at	At3g18490	1-111
257714_at	At3g27360	2122
257686_at	At3g12790	1111
257695_at	At3g12680	0000
257702_at	At3g12670	1011
257658_at	At3g13230	2132
257673_at	At3g20370	1011
257674_at	At3g20390	1011
257680_at	At3g20330	1011
257623_at	At3g26210	-11-2-1
257628_at	At3g26290	0000
257635_at	At3g26280	-10-1-1
257641_s_at	At3g25760	1011
257647_at	At3g25805	0000
257598_at	At3g24800	0000
257599_at	At3g24830	0000
257600_at	At3g24770	1011
257606_at	At3g13870	1011
257611_at	At3g26580	-10-1-1
257311_at	At3g26570	-1-1-1-1
257313_at	At3g26520	-11-1-1
257315_at	At3g30775	-21-2-1
257297_at	At3g28040	0000
257299_at	At3g28050	0000
257293_at	At3g15580	-10-1-1
257295_at	At3g17420	1-111
257238_at	At3g17430	1111
257240_at	At3g24200	1011
257250_at	At3g24120	0000
257264_at	At3g22060	-10-1-1
257214_at	At3g15040	-1-1-1-1
257216_at	At3g14990	-11-1-1
257222_at	At3g27925	-2-1-2-2
257225_s_at	At3g27850	-10-1-1
257226_at	At3g27880	0000
257228_at	At3g27890	0000
257232_at	At3g16500	0000
257205_at	At3g16520	-1-1-1-1
257177_at	At3g23490	-10-1-1
257190_at	At3g13120	0000
257193_at	At3g13160	2122
257194_at	At3g13110	1011
257199_at	At3g23710	0000
257203_at	At3g23730	0000
257204_at	At3g23805	1111
257171_at	At3g23760	-10-1-1
257172_at	At3g23700	-10-1-1
257173_at	At3g23810	1-111
257174_at	At3g27190	0000
257148_at	At3g27240	2122
257150_at	At3g27230	1011
257168_at	At3g24430	0000
257169_at	At3g24315	-11-1-1
257122_at	At3g20250	-2-1-2-2
257125_at	At3g20050	1011
257132_at	At3g20230	0000
257137_at	At3g28860	0000
257088_at	At3g20510	2122
257104_at	At3g25040	1011
257052_at	At3g15290	-11-1-1
257053_at	At3g15210	0000
257054_at	At3g15353	-10-1-1
257058_at	At3g15352	2122
257060_at	At3g18230	0000
257061_at	At3g18250	-10-1-1
257071_at	At3g28180	1011
257072_at	At3g14220	1-111
257074_at	At3g19660	-3-1-2-3
257076_at	At3g19680	0000
257046_at	At3g19740	0000
257019_at	At3g19640	0000
257021_at	At3g19710	1011
257023_at	At3g19760	2122
257029_at	At3g19240	-1-1-1-1
257037_at	At3g19130	2122
257038_at	At3g19260	0000
257016_at	At3g28690	-1-1-1-1
257002_at	At3g14100	-1-1-1-1
257003_at	At3g14110	0000
257007_at	At3g14205	-1-1-1-1
257008_at	At3g14210	1011
256983_at	At3g13470	1011
256984_at	At3g13480	0000
256956_at	At3g13410	0000
256961_at	At3g13445	0000
256964_at	At3g13520	0000
256965_at	At3g13450	-11-1-1
256972_at	At3g21140	2122
256933_at	At3g22600	1011
256934_at	At3g22530	-21-2-1
256942_at	At3g23290	0000
256944_at	At3g18990	0000
256894_at	At3g21870	-10-1-1
256907_at	At3g24030	0000
256914_at	At3g23880	-10-1-1
256915_at	At3g23900	0000
256916_at	At3g24050	0000
256890_at	At3g23830	1-121
256861_at	At3g23920	-2-1-3-2
256862_at	At3g23940	1011
256865_at	At3g23820	1011
256868_at	At3g26400	1111
256870_at	At3g26300	0000
256880_at	At3g26450	1011
256882_at	At3g26420	1011
256856_at	At3g15110	0000
256829_at	At3g22850	1011
256835_at	At3g22890	1011
256836_at	At3g22960	-10-1-1
256838_at	At3g22950	2122
256797_at	At3g18600	2122
256805_at	At3g20930	0000
256795_at	At3g22110	0000
256796_at	At3g22210	-1-1-1-1
256766_at	At3g22231	0000
256770_at	At3g13700	0000
256771_at	At3g13710	-10-1-1
256772_at	At3g13750	-10-1-1
256785_at	At3g13720	-2-1-2-2
256786_at	At3g13740	-11-10
256744_at	At3g29350	0000
256745_at	At3g29360	1011
256746_at	At3g29320	1-111
256706_at	At3g30300	1011
256711_at	At3g30390	-2-1-2-2
256725_at	At2g34070	0000
256727_at	At3g52240	-2-1-2-2
256676_at	At3g52180	1011
256677_at	At3g52190	1021
256679_at	At3g52300	1011
256681_at	At3g52340	1011
256647_at	At3g13610	2122
256648_at	At3g13580	0000
256649_at	At3g13570	2122
256637_at	At3g12030	0000
256617_at	At3g22240	0000
256620_at	At3g24480	0000
256628_at	At3g20000	1011
256629_at	At3g19980	0000
256607_at	At3g32930	0000
256579_at	At3g28720	0010
256589_at	At3g28740	-10-1-1
256590_at	At3g28730	0000
256573_at	At3g14860	0000
256547_at	At3g14840	1-111
256548_at	At3g14770	-21-2-1
256568_at	At3g19520	0000
256542_at	At1g42550	-11-1-1
256543_at	At1g42480	1011
256530_at	At1g33290	0000
256502_at	At1g36730	0000
256451_s_at	At1g75170	1011
256455_at	At1g75190	-10-1-1
256458_at	At1g75220	-10-1-1
256466_at	At1g32580	1011
256468_at	At1g32550	0000
256422_at	At1g33520	-10-1-1
256424_at	At1g33490	0000
256433_at	At3g10980	-11-1-1
256437_s_at	At3g11130	1011
256439_at	At3g10920	1011
256440_at	At3g10970	0000
256414_at	At3g11200	0000
256387_at	At3g06170	-2-1-2-2
256396_at	At3g06150	0000
256373_at	At1g66740	0000
256336_at	At1g72030	-2-1-2-2
256337_at	At1g72060	-21-2-1
256342_at	At1g72020	0000
256343_at	At1g72090	0000
256353_at	At1g55000	-10-1-1
256322_at	At1g54990	1011
256300_at	At1g69490	-11-1-1
256301_at	At1g69510	0000
256310_at	At1g30360	-2-1-2-2
256258_at	At3g12480	0000
256231_at	At3g12630	-10-1-1
256234_at	At3g12370	1011
256237_at	At3g12610	1-111
256238_at	At3g12400	-10-1-1
256240_at	At3g12600	1011
256243_at	At3g12500	1111
256245_at	At3g12580	1111
256252_at	At3g11340	1112
256254_at	At3g11290	0000
256255_at	At3g11280	-10-1-1
256256_at	At3g11230	0000
256209_at	At1g50940	0000
256215_at	At1g50900	-1-1-1-1
256216_at	At1g56340	1011
256220_at	At1g56230	0000
256221_at	At1g56300	-10-1-1
256223_at	At1g56200	-10-1-1
256225_at	At1g56220	-11-1-1
256226_at	At1g56280	-10-1-1
256179_at	At1g51710	1-111
256182_at	At1g51740	0000
256184_at	At1g51650	1011
256186_at	At1g51680	2012
256193_at	At1g30200	0000
256143_at	At1g48830	1-111
256149_at	At1g55110	-10-1-1
256151_at	At1g55130	1-111
256106_at	At1g16870	2122
256113_at	At1g16810	-10-1-1
256115_at	At1g16880	-10-1-1
256117_at	At1g16840	-10-2-1
256129_at	At1g18210	1011
256130_at	At1g18170	-1-1-1-1
256072_at	At1g18080	1011
256086_at	At1g20770	1011
256091_at	At1g20693	-10-1-1
256061_at	At1g07040	-10-1-1
256062_at	At1g07090	2122
256064_at	At1g07020	0000
256065_at	At1g07070	1021
256033_at	At1g07250	0000
256035_at	At1g07140	1011
256036_at	At1g07110	-10-1-1
256029_at	At1g34130	1-111
255979_at	At1g33980	0000
255981_at	At1g34020	1021
255983_at	At1g33990	1111
255994_at	At1g29760	-10-1-1
256001_at	At1g29850	2123
256002_at	At1g29900	1-111
255957_at	At1g22160	1-1-11
255966_at	At1g22300	1011
255967_at	At1g22280	0000
255925_at	At1g22200	1011
255926_at	At1g22190	-11-1-1
255928_at	At1g12640	-11-1-1
255936_at	At1g12680	-2-1-2-2
255883_at	At1g20270	1-111
255886_at	At1g20340	-10-1-1
255898_at	At1g17930	0000
255902_at	At1g17880	2122
255904_at	At1g17860	-11-1-1
255908_s_at	At1g18010	-10-1-1
255852_at	At1g66970	-1-1-1-1
255856_at	At1g66940	1-111
255858_at	At1g67030	-10-1-1
255865_at	At2g30330	1011
255819_s_at	At2g40590	2122
255826_at	At2g40490	0000
255830_at	At2g33340	-2-1-2-2
255833_at	At2g33390	0000
255850_at	At2g33450	0000
255816_at	At2g33470	1011
255788_at	At2g33310	0000
255794_at	At2g33480	0000
255803_at	At4g10170	0000
255783_at	At1g19870	-10-1-1
255785_at	At1g19920	1011
255764_at	At1g16720	-10-1-1
255767_at	At1g16740	1021
255776_at	At1g18540	1011
255777_at	At1g18630	2122
255753_at	At1g18570	1011
255736_at	At1g25380	0000
255738_at	At1g25570	0000
255743_at	At1g25375	0000
255749_at	At1g31970	2132
255752_at	At1g32050	0000
255718_at	At1g32070	0000
255719_at	At1g32080	-10-1-1
255720_at	At1g32060	-10-1-1
255721_at	At1g31940	0000
255691_at	At4g00370	0000
255671_at	At4g00355	-2-1-2-2
255674_at	At4g00430	0000
255685_s_at	At4g00600	1011
255647_at	At4g00900	0000
255652_at	At4g00950	-1-1-1-2
255657_at	At4g00810	1-121
255659_at	At4g00895	-10-1-1
255626_at	At4g00780	-1-1-1-1
255629_at	At4g00860	1011
255602_at	At4g01026	-10-1-1
255607_at	At4g01130	-10-1-1
255611_at	At4g01210	0000
255615_at	At4g01290	0000
255623_at	At4g01310	0000
255570_at	At4g01100	1011
255587_at	At4g01480	2-111
255589_s_at	At4g01590	2122
255594_at	At4g01660	1-121
255595_at	At4g01700	1-111
255596_at	At4g01720	0000
255537_at	At4g01690	0000
255543_at	At4g01870	-12-11
255552_at	At4g01850	0000
255556_at	At4g01940	-10-1-1
255558_at	At4g01900	1011
255560_at	At4g02030	0000
255505_at	At4g02080	-10-2-1
255524_at	At4g02330	1021
255525_at	At4g02340	0000
255473_at	At4g02450	2122
255477_at	At4g02370	-10-1-1
255478_at	At4g02440	-10-2-1
255497_at	At4g02590	0000
255498_at	At4g02620	1011
255442_at	At4g02580	1011
255447_at	At4g02790	1111
255455_at	At4g02930	1011
255456_at	At4g02920	-10-1-1
255469_at	At4g03030	-10-1-1
255411_at	At4g03110	-2-1-2-2
255418_at	At4g03200	-1-1-1-1
255433_at	At4g03210	0000
255435_at	At4g03280	-10-1-1
255436_at	At4g03150	-10-1-1
255403_at	At4g03400	0000
255379_at	At4g03520	-2-1-2-2
255380_at	At4g03560	-10-1-1
255360_at	At4g03960	0000
255325_at	At4g04210	0000
255327_at	At4g04320	0000
255331_at	At4g04330	-10-1-1
255338_at	At4g04470	1011
255284_at	At4g04610	1011
255288_at	At4g04670	0000
255290_at	At4g04640	-10-1-1
255292_s_at	At4g04710	1011
255255_at	At4g05070	-11-1-1
255258_at	At4g05060	0000
255259_at	At4g05020	1011
255220_at	At4g05320	-10-1-1
255226_at	At4g05420	0000
255230_at	At4g05390	2132
255231_at	At4g05460	-11-1-1
255232_at	At4g05330	-2-1-2-2
255240_at	At4g05530	1011
255155_at	At4g08230	0000
255130_at	At4g08240	0000
255131_at	At4g08280	-1-1-1-1
255133_at	At4g08320	1111
255142_at	At4g08390	2122
255148_at	At4g08470	0000
255104_at	At4g08685	1-111
255116_at	At4g08850	0000
255066_at	At4g08980	-1-1-1-1
255068_at	At4g08920	-1-1-1-1
255070_at	At4g09020	1-111
255078_at	At4g09010	0000
255080_at	At4g09030	0000
255087_at	At4g09330	0000
255037_at	At4g09460	-10-1-1
255043_at	At4g09640	0000
255046_at	At4g09650	0000
255052_at	At4g09720	1011
254999_at	At4g09830	-10-1-1
255000_at	At4g09800	0000
255008_at	At4g10060	0000
255011_at	At4g10040	1021
255016_at	At4g10120	-2-1-2-2
255017_at	At4g10100	-11-1-1
255018_at	At4g10090	0000
255021_at	At4g10330	0000
254980_at	At4g10450	2132
254982_at	At4g10470	0000
254992_at	At4g10710	-1-1-1-1
254936_at	At4g10790	0000
254938_at	At4g10770	0000
[truncated: 1,684 more rows]
[truncated: 12 more columns]
