# Supplementary material for: Genome-wide patterns of carbon and nitrogen regulation of gene expression validate the combined carbon and nitrogen (CN)-signaling hypothesis in plants
Source: Genome Biol. 2004 Oct 29;5(11):R91. doi: 10.1186/gb-2004-5-11-r91 (PMC545782; doi:10.1186/gb-2004-5-11-r91)
Supplement: Additional data file 2 — The data from 12 Affymetrix microarray chips used in this study [file gb-2004-5-11-r91-s2.xls]

## Sheet: Sheet1
	treatment 1 replicate1		replicate 2		replicate 3		treatment 2 replicate 1		replicate 2		replicate 3		treatment 3 replicate 1		replicate 2		replicate 3		treatment 4 replicate 1		replicate 2		replicate 3
Affymetrix Probe ID	value	call	value	call	value	call	value	call	value	call	value	call	value	call	value	call	value	call	value	call	value	call	value	call
AFFX-BioB-5_at	441.8	P	670.4	P	570.5	P	913.3	P	158.8	P	168.2	P	773.5	P	221.2	P	157.5	P	887.8	P	515.5	P	902.7	P
AFFX-BioB-M_at	1056.1	P	1142.4	P	1133.5	P	1144.9	P	289.9	P	312.9	P	1269.5	P	400.4	P	303.8	P	1536.2	P	855.2	P	1685.9	P
AFFX-BioB-3_at	766.7	P	818.4	P	1043	P	973.2	P	214.9	P	240	P	1038.7	P	264.4	P	198.7	P	1146.7	P	790.1	P	1458.3	P
AFFX-BioC-5_at	1305.2	P	2009.8	P	1880.3	P	2275.4	P	465.7	P	445.8	P	1791.7	P	532.9	P	495.2	P	2601.9	P	1931.4	P	2821.9	P
AFFX-BioC-3_at	817.1	P	1025.4	P	1164.6	P	1035.4	P	277.7	P	300.7	P	1092.8	P	358.9	P	259.7	P	1179.1	P	945.7	P	1488.7	P
AFFX-BioDn-5_at	1421.1	P	1310.4	P	1717.4	P	1801.7	P	510.5	P	505.1	P	1999.3	P	633.7	P	458.6	P	2222.8	P	1259.6	P	2658.6	P
AFFX-BioDn-3_at	7179.4	P	8524.8	P	9001.2	P	8231.6	P	2407.1	P	2173.5	P	8192.7	P	2700.4	P	2275.5	P	9882.1	P	7579.7	P	11156.3	P
AFFX-CreX-5_at	14673.2	P	13858.7	P	18189	P	17186.2	P	4878.7	P	5065.4	P	18117.5	P	6229.6	P	4409.3	P	21092.1	P	13461.7	P	22980.8	P
AFFX-CreX-3_at	23496.8	P	22136.5	P	26248.7	P	27237.7	P	6701.2	P	6917.9	P	26256.3	P	7449.8	P	6203.7	P	29670.5	P	21303.3	P	29732.8	P
AFFX-DapX-5_at	31.9	A	22.9	P	9.9	A	33.3	A	6.2	A	8.4	A	28.4	A	13.6	A	7.4	A	4.1	A	27.5	P	12.9	A
AFFX-DapX-M_at	79.1	A	28.9	A	18.1	A	44.6	A	13.8	A	10.5	A	16	A	12.3	A	7.2	A	5.2	A	5.3	A	3.3	A
AFFX-DapX-3_at	9.7	A	2.3	A	3.5	A	4.1	A	2.3	A	0.9	A	4.8	A	0.6	A	5.2	A	4.1	A	2.1	A	2.9	A
AFFX-LysX-5_at	51.7	A	1.5	A	14.5	A	24.2	A	6.2	A	11.8	A	3.6	A	8.8	A	1.9	A	34.3	A	15.9	A	2.3	A
AFFX-LysX-M_at	6.9	A	20	A	9.1	A	3.5	A	1.8	A	3.1	A	8.8	A	4.2	A	2	A	7.2	A	4.7	A	3	A
AFFX-LysX-3_at	30.8	A	1.4	A	8.1	A	12.6	A	2	A	5.7	A	13.4	A	4.7	A	7.9	A	18.1	A	1.7	A	6.5	A
AFFX-PheX-5_at	6.7	A	1.2	A	2.1	A	14.5	A	12	A	1.5	A	3.3	A	2.7	A	1.1	A	13.3	A	1.5	A	3.2	A
AFFX-PheX-M_at	26.9	A	1.8	A	6.9	A	17.1	A	2.1	A	2.9	A	22.2	A	1.3	A	0.8	A	2.7	A	2.2	A	1.1	A
AFFX-PheX-3_at	46.9	A	9.8	A	29.6	A	15.9	A	5	A	3.6	A	25.1	A	5.8	A	8.5	A	63.8	A	5.2	A	12.8	A
AFFX-ThrX-5_at	11.5	A	17	A	15.2	A	15.9	A	4.7	A	1.5	A	3.6	A	19.6	A	3.9	A	21.6	A	12.8	A	3.1	A
AFFX-ThrX-M_at	8.1	A	2.2	A	0.9	A	3.2	A	1.8	A	10.3	A	6	A	2	A	1.6	A	2.7	A	4.4	A	1.6	A
AFFX-ThrX-3_at	56.2	A	7.6	A	12.2	A	38	A	7	A	36.2	A	18.5	A	4.9	A	21	A	66.9	A	30.3	A	37.6	A
AFFX-TrpnX-5_at	43.1	A	7.8	A	21	A	12	A	2.6	A	2.8	A	2.9	A	21	A	9.5	A	17.4	A	38.1	A	28.5	A
AFFX-TrpnX-M_at	3.5	A	1.9	A	1.1	A	2.8	A	1	A	0.7	A	2.2	A	1.1	A	1.2	A	4.1	A	4.7	A	1.3	A
AFFX-TrpnX-3_at	5.9	A	2.3	A	9.3	A	6.5	A	8.1	A	6.8	A	14.5	A	2.8	A	3.6	A	40	A	1.6	A	3.7	A
AFFX-r2-Ec-bioB-5_at	867	P	770.7	P	853	P	1052.2	P	259.3	P	236.4	P	1126.2	P	307.9	P	244.1	P	1040.5	P	730.4	P	1319	P
AFFX-r2-Ec-bioB-M_at	1413.3	P	995.2	P	1268.6	P	1744.4	P	388.3	P	395.3	P	1849.9	P	476.6	P	366.4	P	1894.5	P	929.2	P	2402.6	P
AFFX-r2-Ec-bioB-3_at	917	P	1044.1	P	1324.9	P	1482.2	P	316.7	P	288.5	P	1462.6	P	399.7	P	289.9	P	1721.4	P	1085.6	P	1790.7	P
AFFX-r2-Ec-bioC-5_at	2294.9	P	2381.4	P	2422.1	P	2917.4	P	604.3	P	672	P	2935.2	P	777.6	P	574.3	P	2715.4	P	2217.9	P	3522.4	P
AFFX-r2-Ec-bioC-3_at	2358.7	P	2676.8	P	2789.7	P	2972.2	P	712.9	P	719	P	3160.6	P	876.5	P	681.9	P	3345.9	P	2402.8	P	3279.8	P
AFFX-r2-Ec-bioD-5_at	8112.3	P	7148.9	P	9549.4	P	11039.2	P	2690	P	2876.4	P	10791.4	P	3190	P	2401.2	P	10607.3	P	7669.3	P	12995.4	P
AFFX-r2-Ec-bioD-3_at	9263.9	P	9226.5	P	10377.3	P	11224.9	P	2891	P	2954.8	P	11103.4	P	3390.8	P	2684	P	12373.5	P	8893.6	P	13582.6	P
AFFX-r2-P1-cre-5_at	33419.9	P	32924.5	P	32794.8	P	38908.7	P	9730.6	P	10342.2	P	39475.3	P	12377.6	P	9936.2	P	42623.6	P	33563	P	38804.5	P
AFFX-r2-P1-cre-3_at	36247.9	P	32737.7	P	33729.5	P	44022.4	P	12201.1	P	12670.5	P	42063.2	P	14608.2	P	11754.5	P	50624.4	P	30621.3	P	40800.6	P
AFFX-r2-Bs-dap-5_at	13.8	A	2.9	A	11.7	A	27.8	A	11.2	A	1.8	A	16.7	A	6.5	A	11.9	A	6.7	A	2.2	A	7.9	A
AFFX-r2-Bs-dap-M_at	7.6	A	0.9	A	6.4	A	2.5	A	0.2	A	1.3	A	1.3	A	0.6	A	2	A	2.7	A	10.3	A	0.7	A
AFFX-r2-Bs-dap-3_at	2.8	A	2.6	A	12	A	4.2	A	3.8	A	1.5	A	13.1	A	19	A	1.9	A	12.1	A	23	A	13.3	A
AFFX-r2-Bs-lys-5_at	4.1	A	0.4	A	2.9	A	5.8	A	7.6	A	8.9	A	3.4	A	12.5	A	15.4	A	42.7	A	6.3	A	14.3	A
AFFX-r2-Bs-lys-M_at	46.9	A	13.8	A	10.1	A	5.9	A	2	A	14.5	A	16.7	A	7	A	7.7	P	2.5	A	20	A	2.8	A
AFFX-r2-Bs-lys-3_at	75.4	A	14.8	A	14.9	A	2.5	A	20.9	P	1.8	A	52.3	A	3.2	A	8.6	A	1.6	A	16	P	4.3	A
AFFX-r2-Bs-phe-5_at	13.2	A	3.2	A	2	A	3	A	0.9	A	1	A	20	A	0.9	A	10.4	A	1.6	A	0.6	A	21.1	A
AFFX-r2-Bs-phe-M_at	12.6	A	0.9	A	24	A	36.4	A	2.4	A	4.8	A	3.1	A	7.6	A	8.9	A	6.9	A	1.3	A	39.4	A
AFFX-r2-Bs-phe-3_at	22.4	A	4	A	12.5	A	26.9	A	19.2	A	19.1	A	27.1	A	2.7	A	2.3	A	6.5	A	3.1	A	5.7	A
AFFX-r2-Bs-thr-3_s_at	19.6	A	2	A	5.8	A	2.5	A	5.5	A	2.4	A	19.3	A	1.8	A	2.6	A	53.2	A	4.2	A	4.1	A
AFFX-r2-Bs-thr-M_s_at	15.2	A	4.1	A	4.2	A	40.8	A	6.2	A	19.1	A	20	A	29	A	22.3	A	8.1	A	5.3	A	18.4	A
AFFX-r2-Bs-thr-5_s_at	65.5	A	11	A	32.2	M	62	A	36.2	A	22	A	48.6	A	36.6	A	29.8	A	41.2	A	19.1	A	31.9	A
AFFX-r2-At-U12639_at	11.3	A	16.9	A	25.1	A	65.6	P	14.5	A	17.4	A	10	A	23	A	8.7	A	13.4	A	4.1	A	34.6	A
AFFX-r2-At-Actin-5_s_at	2687.2	P	2005.8	P	2348.8	P	5253.2	P	3543.6	P	3287	P	5332.2	P	3629.9	P	1578.2	P	2751.7	P	2038	P	2830.9	P
AFFX-r2-At-Actin-M_s_at	6652	P	3881.9	P	5176	P	11368.6	P	5341.9	P	5013.5	P	11553	P	5348.6	P	4617.4	P	5173.2	P	4732.8	P	6423.6	P
AFFX-r2-At-Actin-3_s_at	4186.1	P	2595	P	3499.7	P	7295.4	P	4765.6	P	4606	P	7267.9	P	4783	P	5058.9	P	4383.7	P	2897.9	P	3998.7	P
AFFX-r2-At-GAPDH-5_s_at	3373	P	3151	P	3627.7	P	7091.5	P	5767.2	P	5770	P	6927.2	P	5930.4	P	5461.3	P	3248.8	P	3656.1	P	3696.6	P
AFFX-r2-At-GAPDH-3_s_at	2900.8	P	2514.4	P	3123.3	P	5858.1	P	5086.9	P	5233.6	P	6135.8	P	6056.1	P	5712.4	P	2877.6	P	3296.3	P	3089.3	P
AFFX-r2-At-Ubq-5_x_at	7065.1	P	7736.5	P	7436.4	P	7630.7	P	6446.2	P	5821.3	P	7072.5	P	6157.3	P	4547.9	P	8023.7	P	7304	P	6954.5	P
AFFX-r2-At-Ubq-3_x_at	19570.2	P	16090.6	P	17863.6	P	20088.6	P	9101.5	P	9060.8	P	18655	P	10028.8	P	9340.5	P	24231.9	P	17538.8	P	19663.1	P
AFFX-Athal-25SrRNA_s_at	319.8	P	53.8	P	152.1	P	295	P	49.1	P	79.7	P	411.2	P	192.1	P	37.6	P	425.3	P	123.5	P	1259.6	P
AFFX-Athal-5SrRNA_at	366.8	P	333.2	P	81.4	P	143.2	P	864.1	P	44.3	P	211	P	427.2	P	23.7	P	73.2	P	658.6	P	23.6	A
AFFX-Athal-Actin_3_f_at	3384.2	P	2545.9	P	2916.2	P	5757.8	P	4143	P	3810.1	P	5944.5	P	4001.8	P	4653.8	P	3852	P	2743.7	P	3409.8	P
AFFX-Athal-Actin_5_r_at	642.4	P	547	P	406.2	P	613.5	P	562.9	P	428.5	P	884.5	P	458.7	P	228.9	P	380.6	P	409.2	P	518.7	P
AFFX-Athal-Actin_M_at	1942.5	P	1887.6	P	2346.5	P	3842.2	P	3042.8	P	2914.7	P	3561.5	P	2975	P	2669.8	P	2026	P	1981.9	P	2260.7	P
AFFX-Athal-GAPDH_3_s_at	1494.1	P	1982.5	P	2128.5	P	3055.7	P	2809.6	P	2914.4	P	2891.1	P	3086.2	P	3120.4	P	2145	P	2280.7	P	1955.6	P
AFFX-Athal-GAPDH_5_s_at	1203.4	P	972.2	P	1265.9	P	2943.5	P	2306	P	2521.5	P	3408.6	P	2574.4	P	1904.6	P	1610.4	P	1113.5	P	1359.3	P
AFFX-Athal-GAPDH_M_s_at	2746.3	P	2258.1	P	2621.8	P	6282.4	P	4495.4	P	4637.9	P	5521.4	P	4868	P	4710.4	P	2865.6	P	2829.9	P	2875.2	P
AFFX-Athal-Ubq_3_f_at	13014.9	P	9715.8	P	14053	P	16583.9	P	7848.1	P	8041.1	P	11962.7	P	8498.2	P	8868.2	P	15541.9	P	12119.3	P	17252.2	P
AFFX-Athal-Ubq_5_f_at	3028.2	P	4110.3	P	4176.8	P	3635.9	P	3741.2	P	3250.3	P	2990	P	3344.7	P	2758	P	3832	P	4420.6	P	3411.8	P
AFFX-Athal-Ubq_M_f_at	2703.5	P	5400.9	P	5084.5	P	2354.9	P	3503.6	P	3274.3	P	1703.2	P	2986.5	P	2336.7	P	3485.5	P	5323	P	3999.9	P
267625_at	170.2	P	106.2	A	104.6	P	126.8	P	96.5	P	100.1	P	117.8	A	86.4	P	98.4	P	108.6	A	88.8	A	109.9	P
267626_at	26.6	A	83.9	A	62.2	A	51.5	A	38.5	A	33.7	A	101.5	A	58.4	P	40.1	A	48.7	A	51.6	A	39.1	A
267627_at	13.7	A	7.1	A	49.2	P	20.2	A	34.4	A	92.8	P	38	A	37.3	A	72.3	P	6.5	A	27.9	A	55.4	P
267628_at	259.6	P	247	P	406.7	P	120.3	P	163	P	252.7	P	160	P	175.3	P	342.2	P	249.6	P	286.2	P	416.9	P
267629_at	69.5	A	67.2	A	83.9	A	92.2	A	80.1	A	113.7	P	113	A	102.1	A	88.1	M	110.1	A	76.2	A	98.2	M
267630_at	175.7	A	273.8	P	291.4	P	276.1	P	291.6	P	391.4	P	173.4	P	317.6	P	527.3	P	220.9	P	252.5	P	277.9	P
267631_at	115.5	M	41.6	A	71.3	A	8.2	A	39.8	P	31.2	P	43.1	A	47.3	P	22.1	P	120.5	P	43.7	P	63.3	P
267632_at	68.6	A	70.2	P	91.5	P	49.1	P	60.4	P	83.6	P	62.1	A	51.9	P	94.3	P	120.9	P	58.1	A	59.8	A
267633_at	17.4	A	4.8	A	4.9	A	5.6	A	3.3	A	4.4	A	7.5	A	2.5	A	3	A	6.6	A	12.3	A	2.9	A
267634_at	13.2	A	4.4	A	3.9	A	35.5	A	11.8	A	24.3	A	27.2	A	16.2	A	3.4	A	14.2	A	8.3	A	17.2	A
267635_at	1002	P	877.4	P	609.3	P	1137.4	P	940.1	P	742.5	P	1118.6	P	1098.2	P	890.2	P	1030.3	P	758.3	P	619.1	P
267636_at	17.1	A	37.7	A	18.9	A	40.8	A	47.9	A	48.2	A	42.9	A	38.1	A	45.8	P	9.7	A	2.7	A	5.4	A
267637_at	159.8	P	141	P	161.2	P	140.2	P	138.1	P	146.2	P	93.6	P	126.4	P	142.8	P	70.3	A	114.5	P	188.5	P
267638_at	1950.8	P	1835.1	P	1526.9	P	2072.3	P	2004.4	P	1577.5	P	1903.3	P	1706.4	P	1739.7	P	1778.2	P	1720.9	P	1675.2	P
267639_at	39.8	A	8.2	A	7.6	A	46.9	A	20.5	A	27	A	11.7	A	26.7	A	6.6	A	12.7	A	10.5	A	47.6	A
267640_at	373.2	P	354.1	P	318.1	P	284.9	P	329.1	P	524.2	P	223	P	304.2	P	457.4	P	242	P	365.1	P	338.2	P
267641_at	43.9	A	21.7	A	45.6	A	7.9	A	28	A	16	A	50.4	A	17.1	A	37.2	P	7.5	A	23.5	A	39.4	A
267642_at	325.1	P	354.9	P	558.3	P	247.4	P	199.4	P	309.9	P	269.7	P	208.7	P	347.3	P	213.3	P	374.7	P	412.2	P
267643_at	94.2	A	31.2	A	34.1	A	49.8	A	40.1	A	24.8	A	42.4	A	25.6	A	24.9	A	74.7	A	8.1	A	33.6	A
267644_s_at	50.3	A	52.6	M	46.9	P	18.5	A	28	P	20.7	P	9.7	A	16.2	A	20.9	P	10.7	A	27.8	P	38.8	P
267645_at	29.5	A	33.2	A	31.7	A	47.4	A	41.6	P	44.5	P	30.8	A	34.9	P	52.5	P	44.7	A	32.3	M	33	P
267646_at	35.5	A	12.9	A	16.4	A	67.9	A	49.7	A	30.6	A	10.5	A	48.7	A	22.2	A	39.3	A	49.8	A	28.1	A
267593_at	31.9	A	46.5	A	23.5	A	28.3	A	10.8	A	1	A	50.7	M	19.3	A	9.5	A	4.3	A	11.3	A	16.9	A
267594_at	45.2	A	31.7	A	33.6	A	44.8	A	26.1	A	26.3	A	42	A	29	M	20.5	A	32.7	A	30.7	A	31.3	A
267595_at	16.7	A	17.9	A	10.8	A	128.7	A	148.3	P	151.5	P	179.7	A	118.9	M	68.6	A	3.1	A	43.4	A	5.2	A
267596_s_at	446.9	P	473.6	P	693.9	P	825.3	P	594.4	P	591.3	P	733.2	P	487.9	P	666	P	283.6	P	356.3	P	610.4	P
267597_at	40.5	A	1.2	A	10.2	A	52.3	A	14	P	27	A	66.8	A	10.3	A	18.2	P	48.2	A	2.1	A	22.1	A
267598_at	13.2	A	3.2	A	3.5	A	8.7	A	7.6	A	6.7	A	4.9	A	4.5	A	2	A	16.6	A	6.6	A	4	A
267599_at	137.6	A	151.3	P	190.7	P	126.2	A	215.9	P	261.6	P	142.4	A	209.3	P	193.3	P	41.8	A	159.6	P	96.2	A
267600_at	1651.7	P	2455.7	P	1770.7	P	2143.9	P	2836.4	P	2836.8	P	2845.6	P	2740.2	P	3302.9	P	1466.2	P	1516.2	P	2063.4	P
267601_at	312.6	P	279.7	P	214	P	417.8	P	286.6	P	304	P	398.2	P	367	P	334	P	388.5	P	250.5	P	258.1	P
267602_at	83.9	A	72.8	A	145.4	P	13.5	A	65.8	P	98.7	P	64.7	A	76.3	P	121.2	P	110.4	A	83.1	A	104.6	A
267603_at	16.8	A	39.7	A	66.1	P	10.8	A	68.7	P	136.4	P	66.3	A	78.9	P	82.8	P	23.9	A	57.1	M	32.5	A
267604_at	13.5	A	6.4	A	3.1	A	5.9	A	3.4	A	7.7	A	5.8	A	3.3	A	12.9	A	7.2	A	56.1	A	5.2	A
267605_at	163.3	P	187.3	P	362.8	P	542	P	967.1	P	905.4	P	817.2	P	1068.8	P	985.7	P	268.2	P	256.5	P	311	P
267606_at	288.8	P	360.5	P	353.8	P	278.1	P	298.5	P	319.2	P	260.4	P	302.1	P	350.3	P	352.6	P	313.5	P	313.1	P
267607_s_at	1238.2	P	1127.6	P	983.1	P	740.5	P	698.6	P	796	P	677.6	P	934.9	P	738.6	P	1726.8	P	1151.9	P	1392	P
267608_at	216.6	P	273.7	P	287.8	P	274.4	P	355.8	P	403.4	P	260.1	P	353.1	P	358.9	P	225	P	296.3	P	252.9	P
267609_at	158.7	A	169	P	267.6	P	162.4	P	186	P	357.2	P	142.2	P	138.7	P	317.2	P	153	A	153.3	P	184.8	P
267610_at	95	A	229.6	P	255.1	P	138.1	P	180.1	P	254.2	P	159.2	P	240.3	P	249.3	P	148.5	A	204.9	P	213.5	P
267611_at	580.6	P	456.5	P	403.8	P	555.2	P	441.2	P	356.2	P	477.7	P	499.3	P	395.1	P	544.5	P	370.4	P	485.8	P
267612_at	734.5	P	1170.4	P	1296.6	P	687.6	P	511.4	P	486.4	P	428.3	P	443	P	600.8	P	866.6	P	1331.2	P	933.6	P
267613_at	14.7	A	15.9	A	36.1	A	3.3	A	17.2	A	30.7	A	55.8	A	12.2	A	27.2	A	34.1	A	4.5	A	26.9	A
267614_at	114.7	A	113.4	P	111.6	P	54	A	39.2	A	49.8	P	48.5	A	45.6	P	42.3	M	118.8	P	87	P	45.2	A
267615_at	3.2	A	0.8	A	0.7	A	2.8	A	0.7	A	1.4	A	3.2	A	0.7	A	1.1	A	3.2	A	0.9	A	1.3	A
267616_at	159.7	M	95.8	P	125.2	P	222.1	P	208.4	P	175.1	P	116.9	P	195.1	P	212.3	P	127.1	P	119.6	P	121	P
267617_at	807.3	P	1052.3	P	1175.7	P	478.3	P	616.7	P	625.2	P	349.3	P	625.8	P	740.1	P	1059.9	P	1059.2	P	1060.3	P
267618_at	11.4	A	11.8	A	59.6	A	78.5	A	86	A	79.4	A	93.9	A	53.7	A	68.7	A	8.5	A	10.4	A	5.4	A
267619_at	103	A	176.8	P	311.4	P	340.4	P	334.6	P	381.5	P	204	P	281.7	P	307.6	P	148.3	P	188.9	P	137.7	P
267620_at	66.5	A	49.2	A	40	A	108.6	A	47	A	41.6	A	4.9	A	35.9	A	28.9	A	50.8	A	58.3	A	56.7	A
267621_at	26.8	A	18.5	A	23.8	A	22	A	39.5	P	52.1	P	57.2	A	47.7	P	69.7	P	42.4	A	49.6	P	26.4	A
267622_at	58.9	A	49	A	66.4	A	33.5	A	27.1	A	72.1	P	42.5	A	24.8	A	50	P	8.2	A	27.9	A	91.2	A
267623_at	80.2	A	40.7	A	37.7	P	77.4	A	120.2	P	132.7	P	127.9	P	124.3	P	132.1	P	66.4	A	65.7	P	54.1	P
267624_at	740	P	663.9	P	779.9	P	587.3	P	473.9	P	506.7	P	575.6	P	489.3	P	510	P	731.3	P	861.3	P	842.6	P
267590_at	171.1	A	80.3	A	99.4	P	304.4	P	465.2	P	514.5	P	340.8	P	379.9	P	253.6	P	104	A	62.9	A	64	A
267591_at	420.7	P	336.9	P	355.6	P	256.7	P	230.5	P	298.9	P	201.7	P	317.9	P	233.7	P	440.6	P	288.9	P	394.6	P
267592_at	155.1	P	160.1	P	206.6	P	216.5	P	216.7	P	161.6	P	338.9	P	234.9	P	169.6	P	172.4	P	209.8	P	193.8	P
267562_at	257.2	P	356.5	P	409.8	P	412.7	P	366.5	P	713.5	P	515.7	P	439.6	P	767.6	P	382.3	P	507.4	P	546.1	P
267563_at	4.3	A	1.4	A	19.4	A	48.1	A	2.2	A	8.5	A	3.3	A	2.5	A	2.5	A	64.4	A	33.9	A	1.2	A
267564_at	122.1	P	144.4	P	251.6	P	72.9	P	161.5	P	230.6	P	92.9	P	151	P	216.4	P	86.3	P	187	P	237.3	P
267565_at	377.4	A	371.8	P	405.9	P	1485	P	2006.9	P	1982.7	P	1377.1	P	1405.7	P	1400.2	P	401.4	M	692.4	P	414	P
267566_at	6.3	A	8.4	A	19.4	A	61.7	A	11.8	A	3	A	5.4	A	6.2	A	1.5	A	6.1	A	3.3	A	4.7	A
267567_at	69.8	A	31.2	A	13.1	A	81	P	30.3	P	44	A	47.6	A	22.5	A	30	M	20	A	30.2	A	27.7	A
267568_at	16.5	A	29.9	A	55.8	A	71.7	A	53.9	A	40.6	M	58.3	A	42.8	A	34.4	A	74.2	A	9.6	A	61.6	A
267569_at	173.8	P	80.2	P	53	M	101.6	A	57.6	P	79.3	P	71	A	64.4	P	67.9	P	64.2	A	82.1	P	54	P
267570_at	63.9	A	94.4	P	101.3	P	69	P	77.3	P	99.5	P	65.9	P	94.9	P	89	P	84.6	P	66.4	P	101.6	P
267571_at	24.2	A	13.3	A	1	A	48.5	A	2.2	A	19.2	A	5.9	A	5.8	A	0.8	A	10.7	A	22.4	A	1.5	A
267572_at	44.6	A	48.2	A	67.5	P	158.3	A	48.9	P	58.3	P	131.3	A	36	P	56	P	85.8	A	97.6	P	78.4	P
267573_at	85.8	A	50.9	P	53.6	P	117.2	P	49.8	P	78.4	P	57	A	60.9	P	76.8	P	67.7	P	31.9	P	68	P
267574_at	49.4	A	35.9	A	11.3	A	53.1	A	35.4	A	18.2	A	31.7	A	22.2	A	18.5	A	5.1	A	16.6	A	2.4	A
267575_at	57.2	A	34.3	A	19.5	A	80.1	M	30.4	A	11.6	A	46.8	A	18.1	A	16	A	49.7	A	43.5	P	37.9	A
267576_at	9.1	A	35.3	A	48.3	A	26.3	A	24	A	23.3	A	7.3	A	34.5	A	42.7	P	3.9	A	29.2	A	21.1	A
267577_at	187.8	P	299.9	P	273.8	P	203.6	P	326.8	P	295.5	P	195.1	P	275.4	P	330.6	P	144.9	P	339.1	P	200.1	P
267578_at	172.2	P	176.1	P	165.2	P	154.2	P	218.4	P	261.2	P	143.9	P	191.2	P	363.2	P	178.6	P	224	P	190.4	P
267579_at	14.6	A	8.3	A	5	A	37.9	A	2.7	A	2.2	A	38.2	A	4.4	A	3.9	A	25.7	A	2.5	A	2.7	A
267580_at	177.1	P	145	P	127.1	P	149.9	P	121.6	P	151.2	P	161.3	P	111.8	P	103.6	P	199.9	P	155.2	P	122.1	P
267581_at	68.9	A	93.3	A	98	P	97.2	A	117	P	121	P	72.8	A	102.6	P	158.6	P	19.1	A	60	P	80.1	P
267582_at	91.5	A	54.4	A	38.7	A	60.1	A	54.6	P	45.3	A	70.6	A	47.6	P	39.2	A	96.2	A	23.1	A	40.6	A
267583_at	191.4	P	117.6	P	242.9	P	217.5	P	136.8	P	250.1	P	105.9	A	150.6	P	218.2	P	145.6	A	188.1	P	244.4	P
267584_at	22.2	A	6.1	A	43.2	A	68.3	A	13.9	A	17.7	A	8.1	A	16.1	A	15.9	A	56.8	A	6.7	A	12.3	A
267585_s_at	19.4	A	22.4	A	3	A	26.5	A	26	A	17.9	A	43.5	A	22.9	A	25	A	63.3	A	3.4	A	21.8	A
267586_at	217.1	P	333.4	P	341.9	P	513.4	P	412	P	558.8	P	371	P	483.4	P	589.3	P	300	P	321.6	P	279.4	P
267587_at	118.8	A	101.7	P	61.1	A	184.4	A	114.3	P	111.6	P	117.7	P	128.9	P	117.7	P	119.7	A	118.5	A	77.8	P
267588_at	145.8	A	190.1	P	107.9	P	99.7	A	235.4	P	121.2	M	110.8	A	177.2	P	135.3	P	105.2	A	116.7	P	83.3	A
267589_at	14	A	1.3	A	0.8	A	4.8	A	0.2	A	0.5	A	18.1	A	0.3	A	0.4	A	3.8	A	1.5	A	1.2	A
267530_at	166.7	P	85.8	P	152.4	P	121.7	P	127.7	P	166.4	P	73.5	P	101.7	P	155.2	P	73	P	110	P	85.9	P
267531_at	42.3	A	1.9	A	1.5	A	33.1	A	11.7	A	12.2	A	2.8	A	5.2	A	6.7	A	9.2	A	40.9	P	9.1	A
267532_at	140.9	P	96.6	P	98.4	P	141.4	P	128.5	P	155.6	P	148.4	P	110.4	P	109.3	P	133.1	P	92.6	P	129.7	P
267533_at	396.2	P	258.9	P	313.3	P	334.7	P	370.7	P	396.9	P	322.9	P	421.3	P	415	P	289.6	P	324.7	P	315.1	P
267534_at	112.3	A	133.4	P	362.3	P	165	P	239.1	P	359.3	P	162.3	P	207.6	P	362.4	P	91.8	A	211.3	P	216.7	P
267535_at	336.8	P	255.6	P	399.6	P	285.7	P	299.7	P	344.4	P	231.1	P	288.2	P	287.2	P	293.1	P	312.9	P	405	P
267536_at	96.8	A	22.3	A	84	M	21.8	A	30.5	A	82.9	P	5.3	A	47.1	A	83	P	17.5	A	29.7	A	86.5	M
267537_at	64.5	A	62.6	A	59.7	A	141.8	P	103.8	P	118.2	P	163.3	P	111.2	P	146	P	116.9	A	100.2	P	67.5	A
267538_at	18.5	A	51.8	A	55.6	A	11.8	A	89.4	M	45.5	A	24.7	A	66.7	A	48.4	A	39	A	38.1	A	55.1	A
267539_at	416.7	P	292.7	P	369.6	P	267	P	301.2	P	295.4	P	294.9	P	279.3	P	286	P	292.7	P	354.7	P	424.2	P
267540_at	166.7	P	167.1	P	159.5	P	144	P	170.7	P	187.2	P	183	P	149.1	P	225.5	P	179.9	P	165.9	P	204.4	P
267541_at	27.5	A	3.5	A	28.2	P	34	A	1.8	A	2.3	A	33	A	11.5	A	6	A	69.6	A	38.6	A	17.4	A
267542_at	29.3	A	11.3	A	12.5	A	9	A	6.7	A	1.1	A	27.4	A	0.4	A	1.3	A	9.6	A	1.3	A	18	A
267543_at	386.7	P	430.7	P	578.1	P	492.2	P	396.9	P	621.7	P	538.3	P	380	P	648.8	P	382	P	478.6	P	696.1	P
267544_at	309.3	P	216.3	P	188.7	P	533	P	547.4	P	373.8	P	499.9	P	381.3	P	423	P	288.9	P	176	P	185.5	P
267545_at	90.3	M	106.6	P	336.6	P	122.7	P	128	P	44.9	P	156.2	P	215.1	P	17.3	A	104.2	P	76.6	P	476.8	P
267546_at	97.4	P	33.6	P	32.8	P	36.3	A	12.2	A	11.2	A	46.9	A	7.6	A	2.8	A	49.5	A	26.4	A	31.8	A
267547_at	18	A	17.5	A	45.8	A	49.9	A	52.2	P	29.4	A	77.5	A	52.1	P	27.1	A	35.1	A	31.1	A	47.3	A
267548_at	185	P	248.1	P	305.2	P	131.7	P	77	P	55.3	P	122.2	P	71	P	43.3	P	441.3	P	351.2	P	369.1	P
267549_at	38.4	A	117.6	P	111.1	P	108.8	A	76.1	P	136	P	10.6	A	70.1	M	115.8	P	110	P	95.6	P	99.8	P
267550_at	246	P	227.9	P	250.8	P	129.9	P	90.8	P	93.1	P	116.8	P	96.9	P	95.5	P	192.8	P	226.2	P	209.4	P
267551_at	42.2	A	43.5	A	10.5	A	37.8	A	31.8	A	26.7	A	31.4	A	26.8	A	34.6	A	42.6	A	39	A	4.4	A
267552_at	54.8	A	10.6	A	7.8	A	22.7	A	7.8	A	7.6	A	4	A	7.2	A	13	A	7	A	1.9	A	6.5	A
267553_s_at	1038.9	P	1283.5	P	1242.2	P	1353.1	P	1357.4	P	1403.5	P	1497.9	P	1264.7	P	1698.4	P	1251.8	P	1339	P	1386.2	P
267554_at	6.8	A	2.6	A	4.1	A	5.4	A	4.1	A	3.7	A	6.7	A	3	A	5	A	10.2	A	1.9	A	3.4	A
267555_at	103	P	113.8	A	100.1	P	145.4	P	121.2	P	159.5	P	116.8	P	99.7	P	165.2	P	96.4	M	76.4	M	127	P
267556_at	117.7	A	214.4	P	324.9	P	170.2	P	289	P	366.6	P	136.9	P	297.6	P	380.8	P	144.2	P	226.6	P	195.3	P
267557_at	246.7	A	161.5	A	199.1	P	102.1	A	99.8	A	141.9	A	128.6	A	153.4	A	122.9	A	302.4	A	222.9	M	270.9	P
267558_at	508.6	P	583.9	P	527.6	P	437.2	P	467	P	599.6	P	432.4	P	540.5	P	434.9	P	523.9	P	586.8	P	614.6	P
267559_at	17.4	A	89.6	P	47.1	A	70.1	A	55.3	A	16.2	A	10.2	A	53	A	24.7	A	5.7	A	89.7	A	64.7	A
267560_at	98.8	A	100.2	A	32.1	A	145.4	A	56.3	A	53.9	A	75.6	A	56.9	P	45.2	A	152.8	A	91	A	89	A
267561_at	181.2	P	229.8	P	335.2	P	207.6	P	164.5	P	195.2	P	147.8	P	138.3	P	240	P	162	P	222	P	243.7	P
267527_at	19.1	A	23.4	A	33	A	18.2	A	10.7	A	11.3	A	21.3	A	23.4	A	9.9	A	12.1	A	12.6	A	33.4	A
267528_at	7.4	A	9.6	A	3.1	A	11.7	A	0.8	A	1	A	11.8	A	0.6	A	1.1	A	2	A	6.7	A	1.7	A
267529_at	22.3	A	34.9	A	68.9	A	12.7	A	54.8	A	55	A	67.5	A	28.8	A	56.9	A	65.5	A	27.8	A	26.7	A
267498_at	258.4	P	245.2	P	298.7	P	222.8	P	303.6	P	297.8	P	210.8	P	230.2	P	239.5	P	211.7	P	302.8	P	279.9	P
267499_at	60.6	A	79.4	P	66.5	A	30.3	A	29.8	M	32.5	A	7.5	A	24.3	A	27.2	P	62.5	A	49.8	A	97.7	P
267500_s_at	275.6	M	230.9	P	187.8	P	203	P	259.5	P	123.7	P	182.7	A	137.3	P	121.1	P	215.8	P	184.2	P	268.8	P
267501_at	106.9	P	153.1	P	356.3	P	124.8	P	154.6	P	481.1	P	74.2	P	106	P	336.4	P	82.1	M	84.6	P	296.8	P
267502_at	51.2	A	7.2	A	24.3	P	32.5	A	13.6	P	21.8	P	15.4	A	24.2	M	11.3	M	41.7	A	19.7	P	20.2	A
267503_at	32.9	A	37.9	A	61.5	M	6.8	A	73.9	A	76	A	31.9	A	78.2	M	42.9	A	70.9	A	74	P	89	P
267504_at	410.4	P	384.3	P	301.5	P	279	P	233.1	P	182.8	P	187.3	P	296.1	P	130	P	499.3	P	403.1	P	275.2	P
267505_at	133	P	113.2	P	169.9	P	13.2	A	131	P	108.1	P	120.1	A	131	P	79.1	P	160.8	P	208	P	163.1	P
267506_at	516.6	P	524.4	P	304.6	P	620.6	P	535.2	P	429	P	706.2	P	576.3	P	659.6	P	708.4	P	422.4	P	365	P
267507_at	291.5	P	436.5	P	379.1	P	787.2	P	741.8	P	794.2	P	1058.1	P	803.1	P	1315.8	P	373	P	390.1	P	432.6	P
267508_at	163.6	P	117.9	P	144.4	P	18.3	A	83.2	P	149.4	P	63.5	A	92.1	P	143.6	P	89.6	P	128.8	P	163.4	P
267509_at	151.9	P	171.5	P	121.1	P	152.8	P	115.1	P	85.5	P	74.8	P	133.7	P	76.4	P	144.1	P	187.4	P	104.2	P
267510_at	1245.1	P	1291.3	P	1017.2	P	1183.7	P	1014	P	801.7	P	1190.7	P	1180.8	P	979.1	P	1321.8	P	1234.3	P	907.9	P
267511_at	386.5	P	480.4	P	485.7	P	169.7	P	388.5	P	334.8	P	148.2	P	329.1	P	161.4	P	189.4	P	429	P	227.8	P
267512_at	82.4	A	85.7	P	98.5	P	148.7	P	164.9	P	123.1	P	26.4	A	156.7	P	136.8	P	122.7	A	120.9	P	116.8	P
267513_at	266.4	P	293.2	P	406.7	P	246.7	P	220.7	P	307.8	P	214.6	P	255.5	P	285.3	P	294.7	P	349.9	P	471.3	P
267514_at	114	A	75.9	A	77.6	A	17.5	A	78	A	74.4	A	39.5	A	107.7	A	39.3	A	118.6	A	85.2	A	84.6	A
267515_at	101.5	A	49.3	P	135	P	96.2	P	185.3	P	201.5	P	84.6	P	165.1	P	86.8	P	89.5	P	71.2	P	42.9	P
267516_at	1108.3	P	1204.2	P	1723.9	P	573.1	P	728.5	P	864.8	P	335.1	P	826.3	P	58.9	M	977.4	P	1517.4	P	1439.2	P
267517_at	4124.3	P	3401.3	P	4676.4	P	1655.4	P	1540.5	P	2051.4	P	1597.6	P	1795.9	P	2138.5	P	3601.9	P	4110.2	P	4650.7	P
267518_at	292.8	P	244.7	P	433.3	P	280.7	P	174.4	P	259.9	P	190.1	P	182.5	P	294.6	P	183	P	266.5	P	311.8	P
267519_at	94.1	M	60.2	P	90.3	P	91.9	P	46.2	P	107.1	P	43	A	60.2	P	95	P	66.3	M	60.1	P	78.6	P
267520_at	115.4	P	105	P	175.4	P	208	P	257.1	P	207.6	P	168.2	P	220.1	P	202.2	P	119.4	P	133.7	P	128.9	P
267521_at	71.5	A	11	A	25.4	P	37.6	A	11.8	A	33.1	P	38.4	A	11.4	A	34.7	P	16.1	A	3.3	A	6.4	A
267522_at	36	A	42.7	A	4.8	A	18.1	A	5.6	A	4.1	A	10.2	A	1.3	A	21.6	A	39	A	15	A	3	A
267523_at	1352.6	P	1562.8	P	1553.6	P	397.8	P	447.5	P	744.3	P	323.6	P	702.6	P	744.3	P	1470.1	P	1522.6	P	2303	P
267524_at	601.4	P	836.8	P	840.2	P	210.8	P	351	P	515.6	P	295	P	543.6	P	298.8	P	599.7	P	889.8	P	679.4	P
267525_at	15.3	A	52.7	M	23.7	A	63.6	A	15.1	A	21.3	P	42.7	A	21.4	P	40.2	P	61.1	A	16	A	41.5	P
267526_at	11011	P	9538.4	P	9874.2	P	8742.8	P	5117.6	P	4441.4	P	6492.7	P	5507.3	P	4392.7	P	10743.1	P	12506.1	P	8159.1	P
267492_at	2150.2	P	1573.6	P	1364.5	P	982.8	P	934.9	P	823.7	P	1100.6	P	922.2	P	929.3	P	1859	P	1574.5	P	1405.1	P
267493_at	65.2	A	55.5	P	66.9	P	81.7	A	47.1	P	27.9	P	51	A	41.7	P	27.3	P	83.8	P	79.3	P	30	A
267494_at	972.8	P	738.2	P	550.6	P	1037.2	P	910.5	P	631.2	P	1131.5	P	849.2	P	783.3	P	1003.3	P	704.2	P	636.5	P
267495_at	96.5	P	45.5	A	38.3	A	35.1	A	44.9	P	46.4	P	52.5	A	44.1	P	32.4	P	61.6	A	61.7	M	42.7	P
267496_at	29.6	A	257.9	P	314.1	P	175.1	P	307.3	P	233.4	P	184.4	P	323.6	P	254	P	229.7	P	256.5	P	306.4	P
267497_at	15.5	A	69.7	P	57.2	P	40.4	A	42.6	A	29.9	A	32.9	A	36.3	A	8.1	A	31	A	32.5	A	59.3	A
267467_at	81.3	P	71.3	P	77.9	P	89.1	P	65.2	P	76.6	P	60.4	P	74.7	P	113.1	P	69.3	A	101.5	P	77.8	P
267468_at	140.2	P	195.6	P	184.5	P	172.8	P	163.6	P	184.1	P	208.3	P	190.7	P	210.4	P	162.2	P	187.5	P	251.9	P
267469_at	397.5	P	463.9	P	477.9	P	432.1	P	265.9	P	269.7	P	362.4	P	280.9	P	324.3	P	367.3	P	479.1	P	496.2	P
267470_at	1332.5	P	1776	P	1628.8	P	1747.1	P	1850.8	P	1569.5	P	1717.1	P	1401.1	P	1746.2	P	1349.8	P	1812.1	P	1312.2	P
267471_at	558.6	P	719.1	P	707	P	578.5	P	558.9	P	746.2	P	318.1	P	763.3	P	811.2	P	500.2	P	619.1	P	799.9	P
267472_at	199.9	P	213.5	P	258.8	P	667.2	P	1017.4	P	505.5	P	836.9	P	742.7	P	735.8	P	290	P	363.7	P	212.8	P
267473_at	12.9	A	49.1	A	47	A	47	A	74.1	A	54.3	A	77.8	A	32.2	A	42.3	A	7.2	A	22.4	A	79.7	A
267474_at	84.2	A	142.9	P	170.9	P	138.1	P	214.3	P	293.8	P	155.9	P	186	P	235.5	P	112	P	72.7	P	157.9	P
267475_at	80.8	A	83.3	P	72.6	P	58.3	A	88.5	P	68.4	P	44.1	A	97.8	P	89.6	P	81.9	P	80.9	P	60	A
267476_at	5.6	A	6.5	A	3.8	A	10.5	A	25.6	A	6.2	A	2.2	A	15.6	A	9.6	A	6.3	A	9.7	A	4.2	A
267477_at	1199.7	P	1294	P	1308.1	P	355.9	P	287.4	P	367.4	P	191.7	P	486.3	P	408.6	P	1290	P	1637	P	1831.8	P
267478_at	99.4	A	19.6	A	8.2	A	23.1	A	35.4	A	30.7	A	46.2	A	6.6	A	24.8	A	59.4	A	6.6	A	29.3	M
267479_at	42.2	A	1.3	A	3.3	A	10.8	A	2.3	A	3.1	A	3	A	11.9	A	8.6	A	4.7	A	6.7	A	4.7	A
267480_at	47	A	5.3	A	11.6	A	34.2	A	22.8	A	16.7	A	26.4	A	18.4	M	8.9	A	28.8	A	7.2	A	50.1	A
267481_at	22.6	A	79.8	P	93.8	P	53.3	P	92.6	P	106.6	P	61.5	M	73.4	P	103.7	P	70.1	A	51.9	P	22.1	P
267482_s_at	48.9	A	39	P	35.6	P	24.8	A	44.4	P	56.4	P	39.5	A	32.8	P	50.5	P	116.7	P	53.9	P	67.5	P
267483_at	244.6	P	281.4	P	221.1	P	333.8	P	306.9	P	277.4	P	332.5	P	283.2	P	282.3	P	287.2	P	235.7	P	274.3	P
267484_at	4723.7	P	4887.8	P	4059.5	P	2841.5	P	2753.3	P	2073.8	P	2234.9	P	2877.4	P	2230.1	P	4637.5	P	4592.7	P	3995.3	P
267485_at	72.6	A	31.3	P	47.4	P	61.4	P	57.6	P	74.5	P	42.8	P	51.8	P	17	P	1.1	A	32.8	P	21.6	A
267486_at	1028	P	841.1	P	782.6	P	590.9	P	492	P	537.6	P	633.7	P	509.9	P	571.4	P	889.5	P	728.5	P	870.5	P
267487_at	12.7	A	5.7	A	6.8	A	3.7	A	8	A	6.4	A	5.9	A	6	A	5.1	A	3.5	A	40.7	A	8.8	A
267488_at	259.9	A	191.8	P	315.7	P	184	A	178.4	A	254.3	P	187.7	A	135.5	P	300.4	P	162.4	A	189.4	A	365.7	P
267489_s_at	47.3	A	54	M	160.6	P	22.8	A	126	P	249.1	P	49.3	A	75.6	P	190	P	51.4	A	75.3	P	107.6	P
267490_at	221.6	P	433.3	P	422.8	P	273.1	P	236.9	P	231.3	P	334.6	P	235.1	P	202.7	P	272.8	P	297.1	P	248.5	P
267491_at	15	A	12	A	8.4	A	10.5	A	2.5	A	6.8	A	9.8	A	3.6	A	2.8	A	15.1	A	6.8	A	9.1	A
267464_at	55.1	A	24.7	A	23.8	A	29.1	A	24.2	A	16.1	A	48.4	A	48	A	26.4	M	11.5	A	24.3	A	33.4	M
267465_at	92.7	A	43.7	P	93.1	P	135	P	123	P	126.4	P	162.4	P	105.3	P	127.1	P	105.3	P	76.3	P	58.3	P
267466_at	43.4	A	29.9	A	19.1	A	32.9	A	22.2	A	21.1	A	3.7	A	15.9	A	16.6	A	4.2	A	19.7	A	18.6	A
267436_at	247.3	A	324.1	P	217.1	P	237.7	A	470.7	P	492.9	P	348.2	P	314.7	P	272	P	201.3	A	327.1	P	254.3	A
267437_at	5.7	A	16.2	A	1.2	A	20.1	A	22.4	A	21.2	A	7.7	A	4.2	A	13.2	A	12.9	A	1.3	A	1.8	A
267438_at	73.3	A	32.1	A	32.5	P	52.7	A	18.5	A	26.7	A	58.5	A	25.2	P	23.3	A	44.3	A	51.3	P	33.3	A
267439_at	14	A	21.3	A	15.6	A	41.7	A	33.7	P	21.2	A	67.2	A	40.3	A	24.2	A	72.3	A	21.9	A	34.5	A
267440_at	79.6	A	17.5	A	24.6	A	59.3	A	21.4	A	5.5	A	45.3	A	16	A	9.6	A	20.1	A	5.8	A	13.3	A
267441_at	19.3	A	2.7	A	8.1	A	4.2	A	2.1	A	2.2	A	43.9	A	1.9	A	1.5	A	14.5	A	2.2	A	1.8	A
267442_at	277.3	P	290.1	P	241.7	P	347.5	P	337.5	P	380.6	P	339.9	P	327.1	P	545.4	P	293.3	P	253.2	P	291.2	P
267443_at	12.7	A	38.9	A	3.6	A	5.9	A	27	A	4.5	A	8.1	A	3.7	A	6.3	A	2.9	A	14.6	A	5.8	A
267444_at	447.9	P	346.2	P	312.3	P	254.1	P	139.5	P	106.3	P	169.9	P	96.3	P	85.6	P	383.8	P	272.5	P	391.5	P
267445_at	44.8	A	5.3	A	45.3	P	10.8	A	30.4	P	38.6	P	6.7	A	30.3	A	51.2	P	33.3	A	47.3	P	42.8	A
267446_s_at	186	P	208.8	P	123.4	P	257.5	P	374.4	P	360.1	P	347.6	P	461.7	P	367.6	P	235.6	P	182.5	P	235.1	P
267447_at	48	A	3.9	A	24.7	A	17.7	A	2.6	A	29.6	A	44.5	A	5.5	A	15.6	A	58.7	A	20.4	A	8.3	A
267448_at	84	A	84.1	P	114.9	P	83.7	P	122	P	158.9	P	100.5	A	122.2	P	162.9	P	117.2	P	94.7	P	142.9	P
267449_at	12.8	A	0.2	A	3	A	10.3	A	8.9	A	3.6	A	3.9	A	1	A	1.3	A	4.2	A	20.4	A	3.9	A
267450_at	65.1	A	13.6	A	9.4	A	18.5	A	23.9	A	9.7	A	11.2	A	11.2	A	10.6	A	61.2	A	3.7	A	41.7	A
267451_at	95.2	A	113.7	P	162.2	P	46.5	A	124	P	87.8	P	91.4	A	91.1	P	51.8	P	178.8	P	86.2	P	110.5	P
267452_at	179.7	A	135.9	P	125.5	P	85	A	127.7	P	116.7	P	54.3	A	109	P	128.3	P	85	A	105.9	P	106	P
267453_at	142.1	A	42.2	M	22	A	28.3	A	41.9	A	15.3	A	65.4	A	25.2	M	29.9	A	81.7	M	60	P	50.5	A
267454_at	456.7	P	534.9	P	512.2	P	533.4	P	356.6	P	572	P	415.4	P	347	P	567.9	P	507.1	P	425.3	P	479.4	P
267455_at	76	P	64.5	P	64.7	P	123.6	P	68.5	P	54	P	79.9	M	60.4	P	102.1	P	109.8	P	69.1	P	82.7	P
267456_at	232.8	P	358.4	P	674.8	P	287.7	P	301.9	P	483	P	139	P	254.8	P	347.2	P	178	P	262	P	411.4	P
267457_at	73.2	A	53.8	P	38.9	A	71.3	A	92.8	P	65.7	P	83.8	A	77.5	P	81.6	P	48.8	A	64	A	47.9	A
267458_at	29.5	A	46	A	18	A	67.9	A	37.1	M	31.8	A	33.8	A	36.5	P	21.1	A	9.7	A	34.7	A	5.6	A
267459_at	271.3	P	288.9	P	158.5	P	488	P	560.1	P	285.4	P	346.2	P	432.9	P	255.2	P	165.3	P	281.3	P	114.1	P
267460_at	162.1	P	186.6	P	112.4	P	85	P	67.5	P	37.4	P	35.9	A	86.6	P	36.4	P	387.2	P	237.5	P	151.8	P
267461_at	24350.7	P	20296	P	14913.5	P	6975.6	P	2945.6	P	1690.8	P	5937.2	P	5284.1	P	1398.9	P	28071	P	19720.5	P	16991.5	P
267462_at	77.2	P	69.8	P	45.7	P	79.1	P	55.4	P	53.6	P	32.7	A	61.3	P	95.1	P	63.5	A	67.2	P	68.1	P
267463_at	322.1	P	309.8	P	217.1	P	672.4	P	557.7	P	387.4	P	568.9	P	445	P	533.4	P	312.5	P	226	P	273.6	P
267435_at	2587.6	P	2759	P	2761.2	P	1741.8	P	1704.2	P	1940.2	P	1581.4	P	1707.3	P	1339.7	P	2696.4	P	2284.5	P	3698.7	P
267404_at	8.9	A	4.2	A	25.9	A	13.9	A	26	A	34.3	A	63.7	A	24.8	A	27.1	A	10.5	A	5.8	A	9.9	A
267405_at	692.1	P	781.3	P	518.1	P	555.8	P	469.6	P	347.8	P	463.8	P	460.5	P	352	P	879.8	P	573.2	P	604.2	P
267406_at	100	P	49.3	P	47.8	P	67	A	57.4	P	115.4	P	64.6	P	64.2	P	124.5	P	8.1	A	56.1	P	81	P
267407_at	52.5	A	21.4	A	54.8	A	98.9	A	23.2	A	39.6	A	79.4	A	34.9	A	28.1	A	87.4	A	37.3	A	72	A
267408_at	11.3	A	33.3	A	58.5	A	4.1	A	10.1	A	12.2	A	9.6	A	6.9	A	8.8	A	59.9	A	35.8	A	7.8	A
267409_at	18.2	A	27.7	A	58.8	A	79.2	A	38	A	46.7	A	87.3	A	43.4	A	36.7	A	4.7	A	3.4	A	6.4	A
267410_at	49.5	A	28.5	A	36.6	A	22.9	A	25.5	A	21.4	A	64.9	A	15.7	A	22.2	P	45.3	A	53	A	17.8	A
267411_at	6.6	A	62.9	A	44.6	M	131.1	A	59.3	A	78.7	P	209.8	P	75.3	P	63.2	P	74.9	A	64.2	A	115.7	P
267412_at	90.7	A	64.6	A	59.1	A	23.5	A	64.1	A	41.2	P	47	A	61.8	P	56.9	M	76.6	A	37.4	A	46.9	P
267413_at	120.4	A	122.8	A	134.2	A	139.2	A	153.1	P	119.5	P	157	P	103.2	P	60.9	P	140	A	175.8	P	119.5	A
267414_at	7.2	A	2.1	A	6.6	A	4.3	A	5	A	31.7	A	57	A	23.8	A	25.5	A	5	A	17.2	A	2	A
267415_at	79	M	75.5	A	82.3	P	110.5	P	182.9	P	201.2	P	147	P	184	P	236.1	P	129.4	P	66.3	P	112.3	P
267416_at	45.2	A	56.8	A	22.6	A	100.7	A	46.5	A	26.3	A	52.3	A	31.9	A	23.8	A	50.2	A	37.6	A	17.2	A
267417_at	91.9	A	45	A	36.3	A	12.3	A	44	A	35.4	A	64.3	A	33.2	A	27	A	84.7	A	43.4	A	54.1	A
267418_at	109.1	A	52.5	P	52.8	P	96.1	A	56	P	63	P	63.4	P	47.4	P	38.5	P	58.5	P	64.5	P	55.1	M
267419_at	263.5	P	191.9	P	212.4	P	411.3	P	438	P	381.1	P	525.4	P	477.1	P	353.8	P	213.6	P	216.8	P	233.2	P
267420_at	52.7	A	19.8	A	39.5	P	48.7	A	53.3	P	51.7	P	34.5	A	40.2	P	47.1	P	35.3	A	42.8	A	15.8	A
267421_at	166.9	P	178.6	P	315.3	P	263.3	P	439.6	P	695.3	P	445.9	P	449.8	P	745.8	P	230.3	P	219.2	P	265.8	P
267422_at	784.8	P	887.5	P	1030.1	P	620.4	P	820.7	P	870.3	P	519.8	P	671.9	P	726.4	P	709.5	P	796.3	P	766.5	P
267423_at	152.8	P	149.5	P	190.2	P	118.8	P	125	P	106.5	P	113.5	P	108.1	P	85.9	P	83.1	P	135.7	P	144.3	P
267424_at	25	A	13.4	A	5.2	A	12	A	8	A	4.4	A	27.8	A	0.8	A	5.2	A	1.7	A	7.7	A	2.4	A
267425_at	78.2	M	100.9	P	97.6	P	132.8	P	81.9	P	98.7	P	179.1	P	71.7	P	69.9	P	73.8	P	64.5	P	65.2	P
267426_at	4.4	A	6.2	A	3.3	A	32.5	A	8.3	A	2.5	A	31.8	A	2.1	A	7.9	A	4	A	24.4	A	6.9	A
267427_at	36.5	A	1.2	A	17.4	A	1.7	A	2.9	A	21.3	A	2.5	A	9	A	4.5	A	2	A	2.1	A	1.7	A
267428_at	121.5	A	82.9	P	56.2	A	111.8	P	96.9	P	120.8	P	58.2	A	120.3	P	67.1	P	41.6	A	60.9	M	21.5	A
267429_at	12.9	A	2.8	A	8.8	A	7.8	A	4.6	A	21.7	A	8.7	A	3.7	A	13.2	A	5.5	A	5.6	A	5.9	A
267430_at	1247.8	P	1103	P	919.5	P	866.5	P	1251.5	P	1282.5	P	805.2	P	1831	P	1369.4	P	1169	P	1081.9	P	1336.7	P
267431_at	56.4	A	14.1	A	4.9	A	18.3	A	5.1	A	2.2	A	40.6	A	13.1	A	4.1	A	3.8	A	15.4	A	36.4	A
267432_at	201.3	P	165.8	P	198.3	P	192.3	P	282.9	P	300.6	P	165	P	278.6	P	257.3	P	121.2	P	173.5	P	172.7	P
267433_at	298.2	A	191	A	232.6	M	267.3	M	199.8	P	206.8	P	252.1	A	216	P	207.6	P	276	A	239.5	P	228.9	P
267434_at	38.7	A	62.3	A	55.1	A	88.5	A	100.5	A	117.1	A	82.3	A	109.6	A	99.2	A	52	A	69	A	60.4	A
267400_at	1459.1	P	1626.5	P	1047.8	P	1106.6	P	997.2	P	655.1	P	1058.2	P	800.3	P	711	P	1501	P	1378.9	P	1035.5	P
267401_at	355.7	P	248.3	P	177.2	P	272.8	P	126.7	P	125.2	P	235.3	M	147.9	P	113.1	P	392.4	P	229.2	P	369.7	P
267402_at	154.5	P	103.2	P	108.2	P	86	P	79	P	86.7	P	152.7	P	95.5	P	111.5	P	107.6	A	90.2	P	69.7	P
267403_at	11.9	A	53.3	A	13.8	A	5.3	A	3	A	1	A	35.3	A	2.3	A	9.2	A	36.2	A	4.8	A	5.1	A
267372_at	87	A	31.5	A	24.5	A	35.4	A	82.7	M	55.4	A	77.6	A	67.9	A	56.8	A	10.6	A	65.3	A	33.3	A
267373_at	224.9	P	265	P	235	P	170.2	P	167.3	P	277.4	P	138.6	M	186.6	P	195.3	P	161	P	200.1	P	207.1	P
267374_at	530.7	P	422.5	P	410.5	P	527	P	539.8	P	384.1	P	379.6	P	528.4	P	395.4	P	403.9	P	538.4	P	370.1	P
267375_at	221.8	P	202.2	P	178.4	P	150.2	P	199.5	P	216.6	P	150.4	P	246.2	P	246.4	P	235.2	P	237.1	P	218	P
267376_at	188.9	A	309	P	442.1	P	268	P	162.9	P	264.8	P	333.3	P	66.5	P	295	P	208	P	199.2	P	361.9	P
267377_at	1034.1	P	978.6	P	2026.1	P	1433.9	P	1374.9	P	1594.1	P	1562.8	P	1282.6	P	1666.9	P	1099.1	P	1136.4	P	1422.3	P
267378_at	90.1	A	122.7	P	120	P	143.2	P	168.7	P	224.2	P	141.8	P	196.5	P	262.9	P	131.6	A	148.9	P	95.4	P
267379_at	812.3	P	967	P	780.6	P	565.2	P	541.2	P	535.3	P	379.7	P	554.4	P	417	P	931.4	P	959.5	P	1020.8	P
267380_at	166.3	P	194.5	P	174.4	P	200.6	P	269.7	P	245.6	P	221.3	P	206	P	237.9	P	190.8	P	202.6	P	189.6	P
267381_at	321.2	P	195.7	P	239.9	P	214	P	239.5	P	244.8	P	208.7	P	226.8	P	208.3	P	187.7	P	254.5	P	199.6	P
267382_at	146.1	A	107.9	A	85.2	A	161.9	P	151.8	P	139.4	P	165.1	P	101.5	P	142.5	P	130.1	A	94.7	A	74.1	A
267383_at	453.3	P	674.7	P	372.2	P	407.5	P	362.9	P	234.5	P	465.6	P	370.6	P	288.4	P	573	P	515.5	P	402.8	P
267384_at	310.2	P	512.7	P	351.4	P	383.7	P	432.9	P	330.6	P	251.6	P	458.2	P	260.8	P	557	P	517.8	P	366.6	P
267385_at	604.1	P	655.1	P	532.1	P	216.1	P	209.1	P	121.1	P	172.8	P	191.4	P	142.2	P	831.4	P	588.5	P	358.5	P
267386_at	60.4	A	25	A	119.6	P	54.2	A	19.2	A	38.8	A	12.3	A	27.2	A	30.3	A	69.4	A	107.4	P	57.1	A
267387_at	123.1	A	59.8	A	60.7	A	96.1	A	66.3	P	82.7	P	79.2	A	89.6	P	110.3	P	47.8	A	70.8	A	52.1	A
267388_at	61.5	A	104.4	P	87.3	P	147.3	A	146.8	P	106.8	P	167.6	P	112.2	P	110.8	P	98.3	A	75	P	72.3	P
267389_at	57.2	A	26	A	22.9	A	68.4	A	30.3	A	27.3	A	22.8	A	20.3	A	15.9	A	6.6	A	65.7	P	42.4	A
267390_at	58.5	A	32.7	A	29.4	A	54.1	A	24.7	A	30.9	A	24.9	A	15.1	A	24.2	A	30	A	21.2	A	36.4	A
267391_at	3.9	A	27.5	A	49.9	A	39.2	A	14.9	A	21.2	A	7.7	A	27.1	A	24.9	M	10	A	27.1	A	46.6	P
267392_at	2393	P	3073.5	P	2266.1	P	2307	P	2210.9	P	1878.5	P	2473.5	P	2062.4	P	2135.1	P	2514.4	P	2974.5	P	2363.6	P
267393_at	250.4	P	301.9	P	339.1	P	203.3	P	301.9	P	269.7	P	198.4	P	289	P	197.5	P	214.9	P	234.3	P	271.9	P
267394_s_at	13.7	A	1.2	A	31.7	A	3.2	A	10.4	A	4.3	A	58.6	A	1.7	A	18.1	A	37.6	A	6.6	A	7	A
267395_at	6.8	A	5.9	A	2.5	A	9.9	A	1.6	A	1.5	A	2.6	A	1.2	A	1.2	A	2.5	A	1.3	A	8.8	A
267396_at	193.1	P	177.4	P	275.4	P	192.9	P	215.7	P	199.9	P	272.9	P	224.7	P	303.2	P	208.2	P	177.1	P	187.4	P
267397_at	53.3	A	48.1	A	31	A	11.4	A	44.1	P	51.6	P	48.2	A	33.5	P	61.2	P	55.8	A	63	A	63.6	P
267398_at	72	A	1.4	A	2.2	A	19	A	1.4	A	2.3	A	27.4	A	2.3	A	4.5	A	35.7	A	9.1	A	2.2	A
267399_at	6.4	A	2.6	A	1.3	A	3.3	A	1	A	1.7	A	2.8	A	0.9	A	1.3	A	3.5	A	1.3	A	2.7	A
267365_at	209.2	P	183.2	P	219.1	P	192.7	P	290.3	P	311.4	P	201.9	P	304.9	P	315.3	P	159.5	P	200.4	P	266.4	P
267366_at	2263.1	P	2278	P	1570.6	P	2745.5	P	1842.3	P	1194.9	P	3010.2	P	2036.1	P	1369	P	2823.3	P	1765.4	P	1854.1	P
267367_at	425.9	P	628.9	P	692.3	P	670.3	P	993.3	P	851	P	827.5	P	943.2	P	708.2	P	389	P	542.1	P	340.8	P
267368_at	974.5	P	1117.6	P	954.7	P	1768.9	P	1802.5	P	1534.9	P	2115.1	P	1756.5	P	1483.7	P	1265.6	P	1171	P	1200.1	P
267369_at	20	A	36.4	A	35.5	A	56	A	27.9	A	43.2	M	71.5	A	57.1	A	48.8	A	33.5	A	9	A	12	A
267370_at	407.2	P	418.9	P	276.7	P	456.1	P	406.9	P	356.1	P	436.6	P	331.3	P	359.5	P	357.6	P	451.7	P	296	P
267371_at	23	A	35.4	A	34.7	A	76	A	127.7	P	132.3	P	121.5	P	145.9	P	218.1	P	24.3	A	24.9	A	31.4	A
267341_at	47.4	A	81.5	P	84.2	P	127.1	P	122.2	P	163.2	P	34	A	123.3	P	171.3	P	105.7	P	84	P	121	P
267342_at	168.9	P	162.3	P	153.8	P	204.6	P	241.5	P	241.4	P	246.4	P	183	P	232.6	P	159.5	P	154	P	179.5	P
267343_at	27.3	A	1.2	A	2.1	A	15.3	A	10.8	A	15.4	A	6.6	A	7.7	A	21.8	A	12.2	A	12.5	A	2.1	A
267344_at	116.8	P	114.8	P	62.3	P	119.5	P	109.9	P	82.5	P	81.2	P	102.7	P	74.2	P	109.5	A	118.1	P	71.1	P
267345_at	11.4	A	6.2	A	3.9	A	6.8	A	3.6	A	2.6	A	5.9	A	8.4	A	5	A	9.7	A	10.1	A	10.2	A
267346_at	230.8	P	219.3	P	343.9	P	189.9	P	232	P	305	P	241.9	P	192.2	P	247.6	P	160.7	P	213.4	P	216.5	P
267347_at	130.8	A	154.1	P	167.2	P	99.8	A	130	P	158.6	P	15.1	A	151	P	132.1	P	35.6	A	164.6	P	125.6	P
267348_at	333.4	P	190.9	P	169.5	P	376.1	P	349	P	283.3	P	473.4	P	326.1	P	433.5	P	243.4	P	191.4	P	216.7	P
267349_at	57	A	101.5	A	111.7	A	120.3	A	178.8	P	252.9	P	161.4	A	216.4	P	230.1	P	94.4	A	94	A	120.3	P
267350_at	65	A	43	A	72.2	A	24.4	A	12.1	A	74.2	P	69.6	A	18.9	A	53.1	P	54.1	A	41.6	A	53.3	M
267351_at	118	A	64.8	A	105.1	P	91.1	A	72.9	P	98.1	P	54.1	A	51.3	P	75	P	182.1	P	103	M	85.8	P
267352_at	6.8	A	3.1	A	1.6	A	22.5	A	3.5	A	12.8	A	22	A	18.8	A	2	A	31.6	A	5.5	A	1.4	A
267353_at	174.3	A	200.9	A	229.5	A	124.8	A	158.1	A	237.2	P	142.4	A	119.1	A	213.2	P	98.1	A	159.3	A	181	A
267354_at	68.6	A	69.2	A	9.8	A	64.5	A	85.8	P	64.3	P	101.9	P	78.8	P	80.3	P	48.5	A	26.1	A	35.6	A
267355_at	362.7	P	330.9	P	253.4	P	636.6	P	593.1	P	412.3	P	693	P	566.6	P	517.9	P	349.4	P	242.8	P	214.6	P
267356_at	261.5	P	171.6	P	207.7	P	211.1	P	247.3	P	350.3	P	206.5	M	211.3	P	343.4	P	120.8	P	142.5	P	296.7	P
267357_at	1600.6	P	993.4	P	1003.9	P	342.1	P	108.5	P	166.8	P	197.1	P	179.7	P	118.7	P	1359.4	P	1183	P	1806.1	P
267358_at	296.7	P	196.4	P	167.2	P	299.8	P	317	P	201.3	P	281.6	P	280.9	P	190.1	P	283.7	P	217.6	P	175.8	P
267359_at	103.7	P	50.4	P	59.7	P	62.1	P	51.3	P	64.3	P	66.3	A	73.8	P	60.1	P	94.9	A	67.2	P	83.6	P
267360_at	1163.5	P	1132.1	P	871.4	P	1377	P	1042.8	P	847.2	P	1443	P	1221.4	P	892.9	P	1278.1	P	1345.3	P	1112.3	P
267361_at	197.1	P	128.4	P	108.2	P	246.8	P	236.4	P	151.2	P	160.6	P	233.7	P	121.8	P	135.4	P	127.4	P	138.8	P
267362_at	13.1	A	74.4	A	67.6	P	66.7	A	125.1	P	91.1	P	48.2	A	95.9	P	98.3	P	38.1	A	79.5	A	76.5	P
267363_at	196.5	P	272.1	P	233.1	P	268.2	P	323.2	P	310.6	P	211.5	P	388.5	P	275.3	P	321.2	P	288	P	262.8	P
267364_at	1126.6	P	1011.8	P	693	P	1262.2	P	1241.6	P	496.8	P	778.8	P	1136.8	P	447.9	P	1807.7	P	863.6	P	823.8	P
267337_at	172.5	P	249.5	P	156.2	P	135.9	P	210.2	P	161.5	P	146.3	P	125.3	P	74.8	P	187.5	P	224.6	P	99.9	P
267338_at	996.3	P	947.3	P	1160.4	P	1351.7	P	1177.1	P	1278.4	P	1532.2	P	1321.7	P	1511.4	P	1094.9	P	976.4	P	1166.7	P
267339_at	158.7	A	123.2	P	416.9	P	94.9	A	111.1	P	237.4	P	83	A	125	P	118.4	P	79.8	A	172.2	P	186.2	P
267340_at	1021.9	P	995.5	P	612.9	P	666	P	715.5	P	553.7	P	729.1	P	767	P	620.9	P	986.9	P	808.2	P	769.3	P
267310_at	177.7	P	186.1	P	506.3	P	196.2	P	210.9	P	532.9	P	189.7	P	162	P	563.8	P	71.7	P	155.7	P	331.9	P
267311_at	104.5	A	56.6	A	46.4	A	3.8	A	56.7	A	62.5	A	22	A	56.1	A	3.9	A	29.7	A	44.5	A	56.7	A
267312_at	1070.3	P	902.4	P	1056.4	P	680.6	P	654.1	P	798.9	P	1239.2	P	751.1	P	1237.3	P	1005.5	P	951.9	P	1482.3	P
267313_at	15	A	22.5	A	23.5	A	10.1	A	4.8	A	4.8	A	7.3	A	4.2	A	1.9	A	13.8	A	9.2	A	6.5	A
267314_at	142	A	116.6	P	258.6	P	60.7	A	147.3	P	124.6	P	146.2	P	117.1	P	158.2	P	109.9	P	280.8	P	265.9	P
267315_at	317.5	P	162.4	P	200.9	P	355.6	P	358.8	P	287.2	P	386.5	P	299.9	P	188.3	P	403.7	P	200.7	P	187.1	P
267316_at	115.7	A	135.5	P	137.4	P	170.2	A	113.8	M	206.5	P	109.7	A	100.6	P	186.6	P	75.6	A	121.7	P	136.9	P
267317_at	7.7	A	2.1	A	4.1	A	50.9	A	21.3	A	21.3	A	13.7	A	14.4	A	14.8	A	7.2	A	31.7	A	31.7	A
267318_at	815.4	P	934.5	P	707.5	P	680.4	P	573.9	P	441.7	P	820.9	P	748.8	P	540.8	P	791.3	P	833.6	P	697	P
267319_at	207.5	P	397.8	P	672.7	P	247.3	P	265.1	P	446.1	P	224.9	P	233.4	P	505.4	P	241.9	P	403.1	P	538	P
267320_at	2.9	A	3.2	A	22.4	A	3.9	A	10.3	A	0.8	A	11.2	A	2.8	A	0.8	A	8.8	A	5.6	A	15.7	A
267321_at	31.6	A	2.5	A	4.7	A	27.3	A	4.5	A	2.9	A	6.8	A	8	A	3	A	1.6	A	3.7	A	5.3	A
267322_at	87.7	A	51.9	A	42.6	A	34	A	40	A	49	A	61.1	A	37.3	A	30	A	87.1	A	72.1	A	71.1	A
267323_at	395.5	P	443.1	P	304.4	P	358.9	P	325.9	P	252.3	P	366	P	320.7	P	228.4	P	429.7	P	324.3	P	297.7	P
267324_at	5.7	A	4.2	A	8.4	A	3.7	A	3.4	A	1.6	A	7.8	A	3.8	A	5.8	A	3.3	A	1.6	A	3.4	A
267325_at	37.7	A	8.9	A	1.6	A	9.9	A	23.4	A	7.8	A	1.3	A	13.2	A	1.3	A	15.8	A	6.6	A	1.8	A
267326_at	86.7	A	23.3	A	20.4	A	55.4	P	38.3	P	36.5	P	56.2	A	15.4	A	40.1	P	69.8	A	35	P	32	P
267327_at	19.4	A	20.5	A	25.2	A	4.6	A	5.8	A	26.4	A	5.1	A	26.5	A	2.4	A	6.7	A	53	A	14.6	A
267328_at	9.3	A	3.8	A	3.6	A	14.1	A	2.7	A	1.5	A	4.4	A	1.7	A	1.8	A	4.4	A	2.4	A	3	A
267329_at	4.7	A	0.9	A	1.6	A	2.1	A	1.1	A	17.9	A	3.5	A	1.8	A	1.1	A	2.3	A	19	A	2.2	A
267330_at	368.7	P	222.4	P	425.2	P	296.8	P	258	P	335	P	280.8	P	290.4	P	284.5	P	299.1	P	295.7	P	354.8	P
267331_at	131.5	M	40	A	61.2	P	70.3	A	65.1	P	73.6	A	70.7	P	45.2	P	62.4	P	89.3	A	76.6	P	40	A
267332_at	47.6	A	3.3	A	2.4	A	42.7	A	8.4	A	2.2	A	2.6	A	4.2	A	1.8	A	18.4	A	32.2	A	11.4	A
267333_at	234.6	M	244.5	P	152.1	A	235.8	P	143.5	P	140.5	P	273.6	P	149.2	P	167.6	P	130.1	A	159.8	P	179.5	P
267334_at	3.1	A	10.4	A	1.3	A	2	A	6.1	A	1.7	A	2.1	A	0.8	A	1.3	A	5.5	A	0.9	A	5.8	A
267335_s_at	46.2	A	42.7	P	73.2	P	90.6	P	111.9	P	78.4	P	81.7	P	79.1	P	103.9	P	48.3	A	24.5	P	32.3	P
267336_at	774.7	P	1105.9	P	772.4	P	1189.2	P	943.9	P	530.6	P	642.3	P	777.1	P	685.6	P	1314.1	P	873.9	P	798.7	P
267309_at	165.6	A	202.2	P	181.6	P	303.8	P	262	P	247.1	P	303.1	P	394	P	464.4	P	182.4	P	150.5	P	206.5	P
267278_at	350.8	P	351.6	P	239.2	P	199.9	P	225.8	P	188.2	P	130.5	P	195.6	P	165.2	P	279.5	P	316.8	P	229.2	P
267279_at	216	P	186.9	P	191.2	P	312.9	P	255.1	P	180.2	P	332.1	P	280.4	P	240.9	P	303.9	P	234.7	P	159	P
267280_at	169.1	P	312.8	P	336.6	P	275.2	P	292.3	P	323.5	P	283.5	P	331.1	P	393.1	P	204.3	P	336.4	P	316.6	P
267281_at	58.5	A	23.3	A	7.3	A	43.6	A	17.4	A	44.3	A	45.5	A	2.3	A	32.7	A	71.8	A	7.3	A	6.7	A
267282_at	5.2	A	16.3	A	37.5	A	2.9	A	12.7	A	73	P	7.9	A	18	A	56.1	P	6.2	A	2.4	A	2.7	A
267283_at	19.1	A	1.7	A	3.6	A	5.2	A	2.3	A	3	A	26.3	A	1.3	A	14.4	A	20.9	A	1.7	A	1.6	A
267284_at	11	A	12.5	A	35.2	A	13.6	A	56.5	A	91.1	M	12.7	A	20	A	88.5	A	6.3	A	4.6	A	7.6	A
267285_at	197.1	P	88.6	A	96	A	142.5	A	93.6	A	58.8	A	171.1	P	78.2	A	76.1	A	219.8	P	115.6	A	118.3	A
267286_at	80.6	A	37.9	A	28.1	A	63.4	A	5.6	A	23.7	A	21.6	A	20.3	A	33.8	A	13.9	A	9.8	A	45.6	A
267287_at	129.6	P	36.2	P	27.7	A	56	A	66.1	P	72.6	P	89.6	P	42.2	P	52.8	P	48.5	A	40.5	P	15.8	A
267288_at	100.3	A	136	A	132.2	A	192.4	A	220.6	P	216.3	P	216.4	A	254.4	P	269.7	P	171.5	A	181.7	P	193.9	P
267289_at	37.4	A	33.6	A	57.4	P	30.6	A	44.4	P	57.6	P	15	A	50.5	P	40.7	P	4.7	A	40.1	A	30.5	A
267290_at	90.3	P	84	P	133.5	P	96.7	M	75.7	P	153	P	67.4	P	86.2	P	177.8	P	35.7	A	103.1	P	104.2	P
267291_at	181.4	P	67.3	P	82.3	P	68.4	A	92.7	P	162.7	P	51.3	A	118.3	P	146.8	P	80.5	M	53.6	A	69.4	P
267292_at	10.5	A	7.1	A	44.4	A	28	A	37.5	A	49.6	A	7.6	A	34.4	A	32.8	A	11.3	A	36.7	A	27.7	A
267293_at	1893.6	P	1825.2	P	1436.2	P	1295.4	P	1347.3	P	927.3	P	1221	P	1185.5	P	951.8	P	2115.2	P	2112.4	P	1917.9	P
267294_at	1223.4	P	1115.9	P	1173	P	1565.5	P	1415.2	P	1183.5	P	1398	P	1697.9	P	1144.7	P	1453	P	1237.6	P	1277.7	P
267295_at	7.6	A	4.4	A	5	A	20	A	20.1	A	1.3	A	8.3	A	22	A	2.9	A	12	A	5.2	A	2.4	A
267296_at	134.9	A	84.2	A	86.4	A	124.8	P	88	M	85.6	A	106.4	P	77.9	A	53.3	A	87.5	A	83.4	A	102.1	P
267297_at	517.7	P	497.3	P	417.1	P	464.6	P	384.6	P	336.8	P	439.6	P	375.2	P	311.9	P	472.8	P	428.2	P	386.5	P
267298_at	298.7	P	265.9	P	353.6	P	202.8	P	221	P	210.7	P	227.5	P	208.1	P	145.9	P	220.2	P	264.6	P	305.7	P
267299_at	174.1	P	112.6	P	192.8	P	172.7	P	155.3	P	212.5	P	137	P	151	P	181	P	170.9	P	127.1	P	159.2	P
267300_at	668.1	P	814.5	P	774.8	P	485.6	P	484	P	407.2	P	572.3	P	595.4	P	536.8	P	1142	P	1301.6	P	1035.4	P
267301_at	729.8	P	925.5	P	1388	P	937.8	P	986.8	P	1462.7	P	822.3	P	809.4	P	1277.3	P	569.2	P	1001.9	P	1257.1	P
267302_at	327	P	338	P	231.2	P	398.2	P	322.4	P	298	P	336.6	P	367.6	P	275.8	P	274.1	P	256.2	P	247.2	P
267303_at	20.2	A	8.2	A	1.7	A	10.5	A	4.7	A	8.2	A	53.8	A	6.8	A	1.3	A	25	A	1.6	A	2.2	A
267304_at	124.5	A	77.8	A	101.5	P	107.6	A	77.7	P	73.1	P	103.9	P	76.8	P	87.3	P	59.3	P	75.7	A	116	P
267305_at	150.2	P	69.3	P	158	P	117	P	144.4	P	246.6	P	108.9	P	112.9	P	222.7	P	133.3	A	61.8	P	115.8	P
267306_at	796.5	P	898	P	703.1	P	1741.8	P	1474.2	P	1271.5	P	1971.4	P	1494.7	P	1510.7	P	928	P	853.7	P	840	P
267307_at	115	P	81.5	P	103.7	P	98.3	P	120.9	P	106.5	P	84.4	P	102	P	80	P	51.3	A	57.1	P	67.4	P
267308_at	264.1	P	255.7	P	286.8	P	350.1	P	519.9	P	584.5	P	425.5	P	528.5	P	836.2	P	236.8	P	220.8	P	393.8	P
267274_at	83.4	A	98.6	A	176.6	P	92.8	A	196.9	P	191.9	P	117.3	P	163	P	179.7	P	125	A	118.9	P	131	P
267275_at	63.1	A	34.4	A	16.9	A	20.3	A	4.8	A	4.2	A	37.4	A	2.8	A	4.1	A	31	A	28.1	A	25.2	A
267276_at	11.9	A	14.6	A	3.9	A	4.4	A	9.6	A	3.7	A	3.2	A	6.8	A	1.4	A	5.6	A	1.7	A	1.9	A
267277_at	429.9	P	403.7	P	433.5	P	571.8	P	661.5	P	701.7	P	742.5	P	658.8	P	480.1	P	452.9	P	425	P	429.7	P
267246_at	573.9	P	672.1	P	540.3	P	373.1	P	300.8	P	277.6	P	335.3	P	351.4	P	302	P	654.9	P	695.7	P	508	P
267247_at	387.7	P	545.6	P	314.2	P	341.3	P	295.7	P	346.3	P	228.2	P	355.4	P	349.5	P	479.6	P	522.4	P	507.3	P
267248_at	70.3	A	19.7	A	42.9	P	78.2	M	58.8	P	69.9	P	12	A	64.6	P	45.9	P	47.5	A	53.8	P	48.7	A
267249_at	17.8	A	1	A	11	A	7.8	A	25.6	A	30.6	A	1.5	A	24.1	A	27.5	A	3.1	A	9.2	A	3	A
267250_at	7	A	3.7	A	3.6	A	12.3	A	2.3	A	3	A	2.8	A	1.9	A	2.1	A	3.6	A	7.3	A	1.6	A
267251_at	1645.6	P	1575.8	P	1478.6	P	1099.8	P	1173.4	P	1282	P	1153	P	1099	P	1621.8	P	2037.4	P	1862.6	P	1827.6	P
267252_at	96.4	A	69.4	A	38.5	A	24.9	A	46.4	A	35	A	58.6	A	26	A	45	P	89.8	A	74	A	39.2	A
267253_at	37.3	A	4.2	A	1.6	A	5.3	A	1.2	A	6.6	A	5	A	2.5	A	8.8	A	29.5	A	1.5	A	3.3	A
267254_at	240.7	P	201	P	216.9	P	99.7	P	103.9	P	97.6	P	136.7	P	114.6	P	93.2	P	415.5	P	267.5	P	299.5	P
267255_at	14.2	A	40.1	A	12.3	A	8.5	A	48.9	A	39.7	A	56.4	A	49.9	A	32.7	A	38.6	A	44.2	A	10.4	A
267256_s_at	71.1	A	89.6	A	55.4	A	220.6	P	262	P	178.9	P	333.7	P	234.3	P	168	P	66.2	A	101.5	P	72.5	A
267257_at	196.2	P	173.9	P	127.7	P	173.9	P	160.3	P	150.1	P	163.6	P	194.2	P	126.5	P	207	P	179.3	P	159.2	P
267258_at	217	P	159.7	P	169.8	P	143.5	P	95.9	P	168	P	167.4	P	132.8	P	158.4	P	194.6	P	185.8	P	215.6	P
267259_at	4144.5	P	3802.4	P	3399.8	P	4251.5	P	2741.7	P	1998.5	P	4277.3	P	3185.2	P	2279.3	P	5243.9	P	3862	P	3801.4	P
267260_at	55.6	A	118.2	P	226.6	P	156.8	P	143.3	P	128.5	P	227.9	P	236.6	P	71	P	160	A	90.9	P	143.2	P
267261_at	869.1	P	708.9	P	438.8	P	765.5	P	500.8	P	358.5	P	1159.6	P	798.9	P	467.7	P	1591.5	P	712.2	P	613.5	P
267262_at	2695.9	P	2880.9	P	2976.6	P	1106.1	P	966.6	P	1135.6	P	779.5	P	1288.8	P	1214.9	P	3549.5	P	3179.8	P	3541.6	P
267263_at	83.7	A	13.4	A	19.6	A	18.7	A	17	A	20	A	25.4	A	18.3	A	15.1	A	86.2	A	46.2	P	33.1	M
267264_at	80.9	A	78	P	100.8	P	127.5	P	166.8	P	128.2	P	116.9	P	165.6	P	138.8	P	87.8	P	77.3	P	100.3	P
267265_at	490.4	P	631.6	P	451.3	P	170.7	P	149.6	P	244.8	P	98.8	P	261.2	P	180.8	P	558.5	P	691.2	P	833.1	P
267266_at	332.9	P	534.7	P	510	P	307.1	P	300.6	P	301.6	P	319.5	P	408.2	P	363.3	P	775.2	P	834.9	P	789.9	P
267267_at	11.1	A	6.7	A	13.1	A	32.3	A	2.7	A	19.4	P	45.1	A	0.7	A	0.7	A	5.2	A	11.3	A	7.7	A
267268_at	146	P	76.4	P	97.8	P	171.7	P	221.6	P	251	P	131.6	P	214.4	P	247.4	P	82.9	P	167.3	P	172.5	P
267269_at	207.9	P	207.3	P	253.6	P	120.6	A	212.1	P	356.5	P	177.4	P	166	P	363.8	P	169.7	P	183.2	P	222.5	P
267270_at	56.4	A	21.5	A	1.4	A	3.8	A	30.2	A	10.2	A	51.7	A	28.5	A	8	A	10.7	A	3.8	A	25.8	A
267271_at	33	A	71.6	A	67.2	A	94.1	A	84.4	A	75.1	A	14.7	A	49.6	A	51.7	A	8.8	A	54	A	49.8	A
267272_at	39.5	A	46.3	A	5.1	A	19.8	A	22.2	A	6.6	A	24	A	23	A	1.1	A	10.8	A	19.2	A	5.1	A
267273_at	78.8	A	8.9	A	44.9	P	35.9	A	36.5	A	30.5	A	59.1	A	24.4	A	28.1	A	84.5	A	25	A	21.8	A
267239_at	1128	P	1327.6	P	1034.3	P	1501.8	P	1431.6	P	1056.5	P	1403.9	P	1245.7	P	1159.3	P	1352.7	P	865.9	P	897	P
267240_at	42.6	A	42.2	A	34.3	A	44.9	A	61.1	A	58.3	P	109.1	A	58	P	89.9	P	32.3	A	25.8	A	44.6	A
267241_at	22.9	A	9.7	A	5.8	A	9.1	A	34.4	A	13.5	A	23.2	A	23	A	6.1	A	3.3	A	35.8	A	4.1	A
267242_at	8.7	A	24.7	A	0.4	A	30.3	A	6	A	6.8	A	7.3	A	8.1	A	3.5	A	1.6	A	21.4	A	26.5	A
267243_at	3.4	A	0.5	A	0.3	A	2.8	A	0.4	A	0.7	A	1.8	A	1	A	0.6	A	9.6	A	1.9	A	0.6	A
267244_at	46.5	A	59.2	P	30.9	A	61.8	A	40.2	P	32.7	P	58.5	A	44.2	P	36.2	P	51.5	A	42.6	A	53.2	P
267245_at	3.7	A	9.1	A	3.7	A	4	A	10.9	A	2.9	A	0.9	A	11.1	A	0.2	A	36	A	17.7	A	15	A
267215_at	20.6	A	11.5	A	4	A	12.1	A	7.1	A	3.4	A	43.8	A	14.7	A	4.1	A	13.4	A	27.3	A	7.8	A
267216_at	10.1	A	24.8	A	4.2	A	10.8	A	23.6	A	12.4	A	29.3	A	13.7	A	2.9	A	31	A	22.6	A	5.6	A
267217_at	3.4	A	25.9	A	20.1	A	10	A	40.1	P	17.9	A	1.8	A	9.9	A	14.2	A	26.5	A	19.3	A	4.7	A
267218_at	11	A	38.5	A	10.9	A	15.4	A	5.9	A	5.2	A	16.3	A	7.2	A	3.9	A	19.4	A	3.9	A	9.8	A
267219_at	12.9	A	99.1	A	41.2	A	44.7	A	56.7	P	69.4	P	16.6	A	97.8	P	85	P	137.9	A	59.7	A	43.9	A
267220_at	223	P	214.2	P	203.6	P	252.8	P	293	P	437.3	P	229.5	P	402.9	P	373	P	262.1	P	281.6	P	276.3	P
267221_at	78.4	A	58.4	P	74.9	P	86.4	A	80.2	P	110.8	P	37.5	P	78.4	P	114.2	P	39.5	A	68	P	66.3	P
267222_at	42.7	A	30.5	A	28.7	A	16.3	A	53.1	P	43.5	P	14.2	A	22.4	A	36.1	A	29.6	A	34.7	A	34.6	A
267223_at	214.1	A	166.7	A	136.1	P	198.3	P	228.3	P	202.4	P	161.2	P	168	P	196	P	118.3	A	130.3	A	151	M
267224_at	33.8	A	41.3	A	29.2	A	63.3	A	42.4	A	26.6	A	40.6	A	38.8	A	33.3	P	46.3	A	26.9	A	12.5	A
267225_at	12	A	8.8	A	12.3	A	3.1	A	10.5	A	2.8	A	8.1	A	1.7	A	8.7	A	2.5	A	21.6	A	5.3	A
267226_at	699.6	P	922.4	P	887.9	P	382.7	P	492	P	325.5	P	383.9	P	424.6	P	322.2	P	1552.5	P	1445.3	P	1040	P
267227_at	54.7	A	46.2	A	30.9	P	52.3	A	36.9	A	30.2	A	18.2	A	22.4	A	22.9	A	55.4	A	21.5	A	32.8	A
267228_at	8.9	A	2.9	A	3.8	A	42.7	A	2.7	A	5.7	A	7.2	A	16.9	A	31.3	A	7.3	A	2.1	A	8.8	A
267229_s_at	52.9	A	80.5	A	101.2	P	24.3	A	210.9	P	222.5	P	30.7	A	132	P	129.7	P	70	A	81.4	M	62.6	A
267230_at	584.4	P	471.4	P	338.8	P	509.6	P	617.8	P	715	P	398.3	P	357.7	P	530.9	P	306.3	P	335.1	P	380.1	P
267231_at	22.5	A	38.4	A	60.1	A	8	A	41.3	A	63.5	A	5.5	A	39.8	A	47.4	A	8.7	A	14.3	A	82.8	A
267232_at	53.3	P	37.2	A	39.6	P	39.7	P	38.7	P	28.7	P	53.9	P	32	P	39.5	P	53.4	P	64.6	P	41	A
267233_s_at	3623.9	P	4234.4	P	3078.6	P	3646.3	P	2594.3	P	2143.6	P	2666.6	P	2837.5	P	2200.5	P	5136.2	P	4517	P	3014.7	P
267234_x_at	34	A	37.9	A	33.7	A	37.4	A	24.1	A	27.1	A	51.3	A	25.5	A	25.3	A	12	A	46.9	A	35.7	A
267235_at	252.6	P	210.4	P	130	P	172.6	P	188.2	P	167	P	240	P	203.7	P	209.3	P	217.3	P	120.3	P	151.8	P
267236_at	1854.6	P	1753	P	1660.7	P	1755.7	P	2511.5	P	2355.2	P	1765.6	P	2415.5	P	2398.3	P	1996.8	P	1775	P	1695	P
267237_s_at	119.9	A	68.6	P	121.3	P	133.1	P	194	P	325.7	P	129.9	P	233.9	P	338.2	P	117	A	87	P	81	P
267238_at	1090.7	P	661.7	P	748	P	488.6	P	139.6	P	199.2	P	303.8	P	172.7	P	137.9	P	798.2	P	652.4	P	934	P
267211_at	496.1	P	389.7	P	341.8	P	573.5	P	522.4	P	434.4	P	665.2	P	601.5	P	573.1	P	482.1	P	421	P	422.8	P
267212_at	1854.4	P	1408.7	P	1343.2	P	3307.3	P	2338.5	P	1527.2	P	2770.4	P	2167.9	P	1844.5	P	1969.6	P	1622.2	P	1359	P
267213_at	2790.6	P	2460.5	P	2423.1	P	4560.8	P	3177.5	P	3562.4	P	6391.6	P	3642.3	P	4303.6	P	2684.4	P	2301.7	P	2925.2	P
267214_at	592.9	P	744.9	P	995.2	P	485.5	P	761.7	P	910.3	P	517.5	P	752.5	P	810.9	P	505	P	822.5	P	808	P
267183_at	134.3	A	128.4	P	96.9	P	135.7	P	102.8	P	123.9	P	147.5	P	105.5	P	152.5	P	150.4	P	120.6	P	136	P
267184_at	92.7	A	74.1	P	92.2	P	110.9	A	136.3	P	135.7	P	6.1	A	100.5	P	184.3	P	9.1	A	97.2	P	23.3	A
267185_at	377.5	P	432.9	P	493.8	P	355.1	P	593.2	P	601.7	P	297.8	P	521.6	P	610.6	P	279.9	P	382.1	P	445.2	P
267186_at	273.7	A	155.8	M	201.9	P	217	A	140.3	P	184.5	P	146.2	A	136.5	P	165.8	P	211.3	A	167.8	P	190	P
267187_s_at	518.7	P	631.9	P	977.7	P	1231.1	P	1231.1	P	1449.3	P	1089.7	P	1288.6	P	1369.3	P	658.3	P	649.7	P	741.6	P
267188_at	755.6	P	897.1	P	667	P	1283.1	P	699.7	P	806.5	P	1338.5	P	658.1	P	885.9	P	855.3	P	758.5	P	747.1	P
267189_at	420.4	P	436.7	P	346.5	P	250.8	P	385.8	P	359.1	P	370	P	377	P	348	P	433.7	P	416.2	P	297.6	P
267190_at	47.4	A	4.5	A	25	A	52	A	38.9	P	31.8	P	57.6	A	27	A	18.5	A	33.8	A	24.3	A	24.4	A
267191_at	8.9	A	6.1	A	8.9	A	19	A	15.4	A	16.5	A	24.5	A	21.5	A	13	A	5.2	A	4.3	A	20.7	A
267192_at	41.8	A	9.6	A	32.9	A	66.5	A	52.1	P	47.8	P	8.8	A	45.8	M	84.2	P	63.1	A	15.5	A	21.8	A
267193_at	79.5	A	14.7	A	15.9	A	26.4	A	14.3	A	13.3	A	23.3	A	22.5	A	9.5	A	68.2	A	2.2	A	2.7	A
267194_s_at	56.2	A	85.2	P	105.5	P	66.7	A	118	P	128.2	P	91.6	P	122.2	P	146.3	P	70.8	A	118.3	P	98.4	P
267195_at	66.9	A	44.8	A	49.4	A	11.1	A	40.3	A	16.1	A	31.2	A	36	A	26.9	A	27.4	A	47.1	A	39.2	A
267196_at	2480.1	P	3734.5	P	3950.7	P	1308.1	P	1374.7	P	2010.7	P	846.4	P	1537.8	P	1318.3	P	2897.2	P	4117.7	P	2738.1	P
267197_at	61.3	A	6.3	A	42.1	A	59.9	A	44.9	P	29.7	P	47.4	A	42.9	P	43.1	P	62.5	A	57	P	61.3	A
267198_at	27.8	A	22.2	A	14.6	A	15	A	40.8	P	14.3	M	26.5	A	33	P	6	A	56.1	A	33	P	12.3	A
267199_at	162.8	P	143.3	P	169.5	P	191	P	235.3	P	238.9	P	177	P	237.4	P	280.5	P	156.2	P	214.2	P	195.9	P
267200_at	100.3	A	114.8	A	90.3	A	97.5	A	99.6	M	100.3	M	69.3	A	92.7	A	35.3	A	122.1	A	114.9	P	78.7	A
267201_at	17.5	A	51.4	A	86.2	P	11	A	70.5	P	71	P	8.5	A	70.3	P	77.5	P	80.5	A	98.7	P	70.6	A
267202_s_at	48.8	A	18.2	A	31.8	P	27.9	A	41	P	52.3	P	35.3	A	33.6	P	22.3	P	59.3	A	40.9	P	46.9	P
267203_at	3.9	A	0.5	A	0.3	A	0.9	A	0.5	A	0.1	A	2.7	A	0.1	A	0.4	A	1.1	A	0.6	A	0.5	A
267204_at	26.8	A	57	M	50.1	A	43.8	A	38.2	A	45.7	A	63.7	A	45.2	A	33.5	A	112.4	A	67.8	A	86.2	A
267205_at	27.1	A	13.8	A	20.9	A	64.4	A	4.1	A	16.9	A	22.8	A	30	A	19.3	A	41.1	A	11	A	13.8	A
267206_at	49.3	A	2.6	A	17.6	A	61.7	A	28.8	A	21.7	A	24.8	A	15	A	11	A	31.6	A	6.7	A	3.9	A
267207_at	93.5	A	73	M	48.2	A	62.6	P	106.8	P	114.8	P	58.4	A	90.8	P	93.6	P	59.9	A	78.2	P	70.9	P
267208_at	508.9	P	510.6	P	528	P	679.7	P	666.3	P	618.2	P	644	P	613.8	P	677.4	P	584.6	P	472.4	P	591.2	P
267209_at	4519.7	P	2623.7	P	1826.7	P	2929	P	1277.6	P	870.6	P	3862.3	P	1898.3	P	1132.7	P	5236.3	P	2468.2	P	2596.5	P
267210_at	51.7	A	23.7	A	57.5	A	102.5	A	87.6	P	72.1	P	108.5	A	95.1	P	103.6	P	11.4	A	11.1	A	34.2	A
267151_at	628.4	P	552.7	P	675.2	P	1221.4	P	1158	P	1135.8	P	1349.7	P	1170.1	P	1347.9	P	562	P	580.5	P	723.6	P
267152_at	1047.2	P	1638.4	P	905.1	P	872.8	P	852.1	P	849.9	P	594	P	956.7	P	732.8	P	1086.5	P	1378	P	1032	P
267153_at	9561	P	9743	P	6239.7	P	21416.8	P	10009.2	P	9439.8	P	23438.3	P	10506.8	P	10213.4	P	8979.5	P	7480.3	P	6332.9	P
267154_at	3747.1	P	3467.2	P	2527.5	P	9921.2	P	7567.4	P	6143.6	P	12993.3	P	7108.6	P	5973.5	P	3248.5	P	2904.6	P	2721	P
267155_at	0.9	A	12.5	A	5.7	A	0.4	A	0.1	A	4.7	A	4.6	A	7.9	A	0	A	1.1	A	0.4	A	1.8	A
267156_at	6.1	A	8.6	A	7	A	64.9	A	7	A	8.7	A	3.6	A	8.8	A	0.9	A	33.2	A	3.2	A	18.8	A
267157_at	273.4	P	262.5	P	408	P	175.5	P	363.4	P	655.5	P	125.5	P	402.5	P	640.5	P	196.1	P	284	P	241.1	P
267158_at	169.9	P	98.9	P	141.8	P	354.3	P	540.1	P	442.4	P	531.7	P	652.7	P	261.9	P	171.6	P	152.3	P	174.4	P
267159_at	24.3	A	47.8	A	80.5	A	128.8	A	85.2	P	54.1	A	3.1	A	52.8	P	71.5	P	33.4	A	52.2	A	83.6	A
267160_at	20.6	A	3	A	17.3	A	10.2	A	24.1	A	7.8	A	11.5	A	12.3	A	5.1	A	4	A	3.9	A	10.8	A
267161_at	233.5	P	273.1	P	226.5	P	299.9	P	214.2	P	158.6	P	224.2	P	219.1	P	231.4	P	266.3	P	260.8	P	163.5	P
267162_s_at	21.5	A	117.7	P	196.5	P	159.7	P	264.5	P	444.2	P	242.8	P	293.3	P	543.8	P	102.9	P	198.3	P	213	P
267163_at	95.7	P	117.5	P	153.5	P	99.8	P	67.7	P	103.1	P	73.5	M	80.4	P	140.7	P	88.3	A	102.5	P	137.6	P
267164_at	11.9	A	6.1	A	8.3	A	13.9	A	9.4	A	8.3	A	7.3	A	9.1	A	8	A	12.6	A	9.7	A	12	A
267165_at	254.5	P	261.9	P	247.9	P	441.8	P	707.4	P	672.7	P	598.9	P	650	P	717	P	282	P	336	P	204.1	P
267166_at	18.2	A	54.5	A	25.6	A	10.5	A	40.5	M	22.9	A	64.2	A	27.5	A	13.6	A	21.9	A	4.6	A	11.1	A
267167_at	85.3	A	35	A	4.4	A	53.2	A	17.1	A	26	A	60.4	A	21.2	P	23.4	A	103.2	P	33.3	P	6.9	A
267168_at	45.9	A	66	A	75.8	A	104.9	A	90.3	A	74.5	P	189.5	P	125.1	P	134.4	P	177.1	A	203.8	P	136.6	M
267169_at	618.8	P	506.7	P	486.8	P	332.4	P	290.3	P	286.2	P	315.2	P	355.4	P	362.6	P	528.9	P	503.9	P	464.3	P
267170_at	130.1	A	110	P	70.8	P	168.5	P	146.2	P	138.8	P	126.4	P	148.5	P	153.6	P	132.7	P	119	P	76.2	P
267171_at	83.3	A	91	P	87.7	P	120.8	P	62.7	P	59.4	P	103.1	P	47.6	P	69.3	P	118.8	P	65.5	P	78.2	P
267172_at	1220.6	P	1534.2	P	1472.8	P	1104.4	P	1261.5	P	1881.9	P	1089.8	P	1551.9	P	2693.1	P	1224.3	P	1181.7	P	1626.5	P
267173_at	109.7	P	64.6	P	83.9	P	68.7	P	80.2	P	72.1	P	72.7	P	59.3	P	81.8	P	25.4	A	61.6	P	53.1	P
267174_at	311.3	P	503.2	P	634.5	P	597.4	P	783.2	P	1085	P	901.5	P	996.7	P	1535.1	P	428.1	P	371.3	P	623.1	P
267175_s_at	182.1	P	162.4	P	240.5	P	467.1	P	461.1	P	503	P	400.7	P	386.1	P	518	P	165	P	200.1	P	229.3	P
267176_at	81.6	P	19	A	29	A	7.2	A	34.5	P	13.8	A	66.7	A	29.3	P	18.8	A	77.1	A	52.8	P	14.8	A
267177_at	44	A	56.5	A	60.7	P	131.1	P	61.5	P	70.5	P	187.2	P	112.5	P	59.8	P	11.4	A	51.4	A	34.7	A
267178_at	1838.3	P	1962.5	P	1578.4	P	544.6	P	664.2	P	346.4	P	644.6	P	740.6	P	410.4	P	1852.8	P	1898.2	P	1929.5	P
267179_at	141	P	134.7	P	186.8	P	275.2	P	325.4	P	281.6	P	281	P	419.6	P	456.9	P	119.8	P	173	P	166.1	P
267180_at	339.9	P	425.4	P	614.2	P	351.5	P	318	P	351.5	P	221.2	P	343.8	P	455.5	P	427	P	504.3	P	641.6	P
267181_at	488.6	P	725.7	P	536.5	P	639.7	P	564.9	P	455.8	P	819	P	674.2	P	659	P	711.7	P	920.4	P	806.5	P
267182_at	43.4	A	38.3	A	79.1	P	68.3	A	86.8	P	87.3	P	112.4	A	42.8	A	105	P	37.3	A	43	A	71.6	A
267148_at	24.9	A	89.4	A	69.5	A	16.7	A	40	A	91.8	A	11.5	A	84.2	A	93.8	A	85.9	A	79.7	A	47.7	A
267149_s_at	6.9	A	10.9	A	7.7	A	32.6	A	1.5	A	10.1	A	1.3	A	4.4	A	8	A	21.2	A	15.9	A	11.2	A
267150_at	12.7	A	27.9	A	4.2	A	6.6	A	18.2	A	8.7	A	22.6	A	1.9	A	2.2	A	5.4	A	2.6	A	3.3	A
267120_at	64.3	A	2.8	A	19.5	A	4.5	A	24.2	A	30.7	A	10.4	A	33.7	A	28	A	10	A	36.2	A	4.1	A
267121_at	27.1	A	91.6	P	40.6	M	258.1	P	182.3	P	171.8	P	141	P	216.3	P	171.6	P	87.9	A	32.9	P	18.7	A
267122_at	46.5	A	26.1	A	17.6	A	29.2	A	29.6	A	26.3	A	41.5	A	24.1	A	22.6	A	44.9	A	18.2	A	16.9	A
267123_at	95.3	A	93.4	A	107.6	A	90.1	A	121.8	A	82.1	A	90.6	A	115	A	102.5	A	87.6	A	100.9	A	64.9	A
267124_at	13.9	A	33	A	5.1	A	12.1	A	27.7	A	45.8	A	29.9	A	31.4	A	26.9	A	15.6	A	8.4	A	7	A
267125_at	11.6	A	3.9	A	13.4	A	3	A	15.2	A	13.4	A	3.9	A	14.5	A	4.3	A	6.1	A	1.8	A	6.1	A
267126_s_at	1699.7	P	1630.1	P	2097.9	P	1522.2	P	1499	P	1697.4	P	1259.3	P	1738.1	P	1854.7	P	1799	P	1870.4	P	2011.3	P
267127_at	820	P	744.9	P	747.9	P	979.5	P	948.9	P	725.7	P	897.5	P	1101.1	P	834.1	P	767.8	P	729.8	P	697.3	P
267128_at	135.2	P	125.9	P	149	P	261.5	P	159.9	P	129.4	P	329.1	P	198.7	P	108.4	P	112.1	P	125	P	171.2	P
267129_at	10.9	A	35.2	A	42.7	A	65.7	A	31.1	A	58.3	A	17.7	A	50.6	A	61.3	P	19.1	A	9.4	A	10.2	A
267130_at	311.7	P	304.4	P	331.2	P	182.6	P	251.4	P	423.1	P	173.8	P	307.9	P	403.6	P	328.6	P	367.2	P	430.6	P
267131_at	6.2	A	1.4	A	7.5	A	5.7	A	6.9	A	1.2	A	16.1	A	1	A	3.5	A	1.5	A	0.7	A	0.8	A
267132_at	235.5	P	225.8	P	240.3	P	169	P	209.2	P	233.6	P	138.4	P	213.1	P	234	P	108.7	P	222.3	P	157.4	P
267133_at	13.1	A	20.5	A	38.7	A	5.7	A	7.3	A	3.4	A	6.8	A	22.2	A	15.9	A	39.6	A	6.6	A	10.2	A
267134_at	507.5	P	721.9	P	699	P	334.3	P	281.3	P	285.5	P	233.6	P	279	P	262.3	P	575.7	P	670.4	P	791.2	P
267135_at	143.3	P	112.7	P	98.3	P	116.5	P	113	P	114.9	P	84.8	P	105.4	P	114	P	156.4	P	124.1	P	129.4	P
267136_at	374.5	P	502.3	P	561.1	P	273.6	P	300.6	P	375.7	P	306	P	274.6	P	372.5	P	355.4	P	422	P	499.3	P
267137_at	58.2	A	21.2	A	40.6	P	13.6	A	23	A	26.8	A	42.9	A	15.7	A	26.2	P	31.4	A	14.5	A	19.2	A
267138_s_at	3221.7	P	1778.4	P	1698	P	1114.9	P	850.9	P	970.2	P	981.2	P	1504.5	P	866.9	P	3664.5	P	2100.3	P	3189	P
267139_s_at	10.9	A	1.4	A	1.5	A	8.2	A	1.5	A	2.4	A	2.1	A	2.1	A	0.9	A	2.2	A	12.8	A	3.2	A
267140_at	16.1	A	13.8	A	10.1	A	29.7	A	14	A	12.2	A	48.6	A	26.6	P	26.9	A	9.8	A	21.9	A	39.4	A
267141_at	39.8	A	23.6	A	51	P	99.9	P	115.6	P	132.6	P	75.7	P	93	P	143.8	P	42.1	A	28.6	A	25.3	A
267142_at	239.1	P	280.1	P	295.4	P	393.4	P	482.7	P	511.3	P	449.2	P	437.7	P	519.2	P	227.4	P	333.4	P	368.9	P
267143_at	69.7	A	56.9	A	17.7	M	126.3	A	23.3	A	25.7	A	79.6	A	17.7	A	29.8	P	59.5	A	40.6	P	37.8	M
267144_at	105.9	A	104.4	P	74.7	P	82.1	P	155	P	166	P	151.2	P	122.3	P	98.1	P	89.4	A	89.7	P	81.8	P
267145_at	321.5	P	287.8	P	315	P	350.5	P	276.7	P	243.9	P	326.2	P	266.3	P	271.6	P	376.9	P	367.3	P	302.9	P
267146_at	7.9	A	8.7	A	3.9	A	16.2	A	27.6	A	33	A	31.9	A	18.4	A	5.5	A	13.8	A	5.9	A	4.7	A
267147_at	225.5	A	250.3	P	167	P	108.7	A	32.5	A	51	A	278.6	P	27	A	41.8	A	376.3	P	183.4	P	691.9	P
267088_at	1248.3	P	1407.4	P	1105.2	P	996.9	P	994.8	P	1158.3	P	835.5	P	1025.4	P	1434.7	P	1274.7	P	1300.3	P	1278.9	P
267089_at	82	A	66.4	P	137.8	P	86.7	P	75.6	P	93.4	P	76.5	A	68	P	118.2	P	70.8	P	82.4	P	78.8	P
267090_at	300.1	P	356.5	P	489.5	P	317.4	P	489.3	P	609.5	P	225.5	P	453.5	P	730.7	P	349.3	P	361.2	P	582.1	P
267091_at	15.9	A	96.6	A	79.2	P	91	A	82.2	A	63	A	50.3	A	80.8	P	79.7	M	96.5	A	69.3	P	77.6	A
267092_at	474	P	605.7	P	832.2	P	584	P	760.6	P	987.2	P	455.8	P	612	P	814.1	P	344.9	P	418.3	P	752.2	P
267093_at	1461.8	P	2342.1	P	2107.4	P	2535.6	P	2724.3	P	2316.2	P	3406.6	P	2938.3	P	2950.2	P	1502.4	P	1957.3	P	1930.1	P
267094_at	128.4	A	70.5	P	135.1	P	78.5	P	103.4	P	204.6	P	108	P	70.6	P	138.4	P	70.2	A	96.4	P	94.5	P
267095_at	258.1	P	463.2	P	550.2	P	490.2	P	683.5	P	915.4	P	612.4	P	544.7	P	898.8	P	362.7	P	585.3	P	580.3	P
267096_at	132.6	A	104.3	P	123.7	P	124.3	P	131.2	P	146.1	P	106.6	P	112.7	P	194	P	99.7	P	100.1	P	125.1	P
267097_at	72.2	A	46.7	A	21.8	A	60.2	A	24.4	A	8.1	A	7.4	A	23.6	A	15	A	61.7	A	2.3	A	55.9	A
267098_at	6.4	A	1.5	A	1.3	A	3.5	A	1.8	A	0.6	A	1.7	A	1.5	A	1.4	A	2.2	A	1.7	A	1.2	A
267099_at	174.8	P	161.2	P	128.3	P	131.9	P	117.3	P	133.5	P	135.9	P	105.9	P	176.6	P	117.2	P	151.8	P	145.3	P
267100_at	21.8	A	2.2	A	9	A	12.7	A	14.2	A	6.8	A	9.3	A	5.4	A	22.2	A	43.1	A	38.1	A	3.3	A
267101_at	75.3	A	74.3	A	88.8	A	188.6	P	183.2	P	147.1	P	325.2	M	176.6	P	183.8	P	60.7	A	77.1	A	99.1	P
267102_at	239.2	P	235.3	P	250.8	P	124.7	P	163	P	263	P	151.9	P	200.4	P	281.4	P	249.5	P	280.3	P	271.2	P
267103_at	222.3	A	290.1	P	202.3	P	230	A	306.3	P	211	P	159.3	A	210	P	187.3	P	263.4	P	260.8	P	268.1	P
267104_at	9268	P	6589.4	P	6104.1	P	6286.9	P	4563.8	P	3252.9	P	4720.7	P	3531	P	2618.8	P	8716.3	P	8335.2	P	6893	P
267105_at	8.3	A	42	A	2.1	A	13.5	A	2.7	A	2.1	A	4.3	A	10.8	A	2.2	A	15.3	A	2	A	2	A
267106_s_at	688.5	P	542.6	P	462.2	P	227.7	P	576.1	P	628.1	P	447.8	P	543.4	P	644.6	P	425.5	P	379.4	P	267.2	P
267107_at	9.4	A	6	A	1.1	A	7.4	A	9	A	2.4	A	9.7	A	1.6	A	2.6	A	45.1	A	20.4	A	3.7	A
267108_at	9.4	A	36.6	A	18.9	A	66.9	A	23.4	A	9	A	28.3	A	1.5	A	18.7	A	5.5	A	42.9	A	2.9	A
267109_at	6.3	A	1.6	A	1.8	A	27.5	A	10.2	A	3.6	A	2	A	4.6	A	8.7	A	2.3	A	2.5	A	1.5	A
267110_at	45.2	A	33.7	P	34.6	P	42.3	A	39.8	P	39.9	P	51.2	A	30	P	51.2	P	48.6	A	41.3	P	30.4	P
267111_s_at	109.4	P	55.6	P	85.3	P	46.7	A	66.9	P	26.9	A	98.8	P	40	P	44.9	P	79.6	A	75.9	P	76	P
267112_at	359.6	P	295.3	P	347.2	P	1624	P	1507.1	P	1255.3	P	1319.4	P	1247.3	P	1074.6	P	267.1	P	441	P	320.8	P
267113_at	229.9	P	88.8	P	78.2	P	139.8	P	113.8	P	79.8	P	95.7	A	87.5	P	106	P	257.8	P	131.5	P	91.2	P
267114_at	232.7	P	285.7	P	298.2	P	304.3	P	364.1	P	301.9	P	320.3	P	351.2	P	381.4	P	200.6	P	288.7	P	328.6	P
267115_s_at	281.6	P	252	P	653.7	P	84.7	P	211.9	P	378.2	P	70.4	P	141.7	P	394.3	P	225.2	P	343.2	P	579.8	P
267116_at	155.8	P	148.2	P	175.4	P	162	P	155.8	P	191.3	P	137.6	P	143.6	P	121.5	P	82.4	A	76.5	P	149.2	P
267117_at	0.6	A	1	A	10.7	A	3.9	A	1.8	A	6.1	A	14.7	A	1	A	4.1	A	2.5	A	0.6	A	0.5	A
267118_at	69.6	A	34	A	60.7	M	28.6	A	41.5	A	51.1	P	66	A	34.6	M	41.6	P	56.8	A	49.2	P	59.6	A
267119_at	10.1	A	6.6	A	16.4	A	53	A	5.9	A	22.2	A	13.4	A	4.8	A	16.6	A	4.1	A	7.5	A	5.2	A
267085_at	55	A	29.1	P	48.4	P	30.1	A	27.2	P	44.3	P	59.1	A	21.9	A	28.6	P	86.5	P	35.6	P	80.1	P
267086_at	38.9	A	4.2	A	2	A	8.5	A	32.7	A	16.6	A	2.7	A	32.1	A	44.4	A	10.5	A	3	A	5.8	A
267087_at	60.1	A	34.8	A	36.3	A	28.8	A	29.6	A	15.9	A	49.3	A	14.8	A	36.9	A	110.1	P	50.7	M	52.8	A
267056_at	16.1	A	8.6	A	3.2	A	5.2	A	9.2	A	5.7	A	14.7	A	2	A	1.9	A	9.1	A	3.7	A	2.8	A
267057_at	128.7	P	199.3	P	165.9	P	92.5	P	145.9	P	154.6	P	109.4	P	135.7	P	116	P	200.4	P	156.5	P	178.2	P
267058_at	19.3	A	17.2	A	36.2	A	32.2	A	19.7	A	27.6	A	97.9	A	28.7	A	20.4	A	22.8	A	4.4	A	5.3	A
267059_at	904.1	P	794.4	P	658.3	P	739.5	P	761	P	586.1	P	855.2	P	668.9	P	628.6	P	930.1	P	737.8	P	695.8	P
267060_at	299.2	P	348.4	P	280	P	581.1	P	708	P	448	P	807.9	P	697.7	P	522.7	P	251.6	P	309.8	P	236.9	P
267061_at	731.7	P	955.9	P	1296.9	P	681.4	P	946.7	P	1049.1	P	559.7	P	957.6	P	924	P	938	P	1084.4	P	1201.6	P
267062_at	229.5	P	248.1	P	256.7	P	174.8	P	315.5	P	300.9	P	134.4	P	268	P	192.7	P	203.6	P	245	P	315.1	P
267063_at	191.4	P	294.7	P	244.3	P	129.4	A	126.4	P	139.8	P	82.9	P	148.2	P	114.9	P	190.6	P	278.5	P	210.9	P
267064_at	307.8	P	354.8	P	338	P	587.2	P	832.8	P	545.5	P	732.2	P	823.6	P	642.2	P	454.3	P	392.5	P	362	P
267065_at	114.8	A	55	A	50	A	82.7	A	95.5	P	100.1	P	67.8	A	89.3	P	108.6	P	4.8	A	47.4	A	32.2	A
267066_at	46.3	A	14.5	A	111.1	P	104.6	A	112.1	P	128.2	P	28.5	A	105.4	P	112.6	P	152	P	45.7	P	26.4	A
267067_at	74.1	A	82.6	A	91	A	44.9	A	101.7	A	93.8	P	89.1	A	98.2	A	98.1	A	135.3	A	78	A	85.8	A
267068_at	95.8	A	60.5	P	67.1	P	51.9	A	85.3	P	100.5	P	31.6	A	97.6	P	61.4	P	112	P	65.2	P	6.6	A
267069_at	47	A	102.2	P	87.9	P	38.3	A	130.3	P	92	P	154.3	P	109.6	P	144	P	42.5	A	69.7	P	122.3	P
267070_at	142.3	A	148.2	A	102.9	A	118.1	A	129.1	P	78.9	A	65	A	106.4	P	97	A	129.9	A	143.1	A	95	A
267071_at	154.6	P	133.3	P	153.5	P	176.6	P	151.5	P	193.7	P	202.6	P	130.8	P	172.9	P	116.3	P	127.3	P	179.1	P
267072_at	122.3	A	95.5	P	77.5	P	102.4	P	140.3	P	108.8	P	129.7	P	84.6	P	87.1	P	139.1	A	88.9	P	64.4	P
267073_at	323.6	P	242.6	P	309	P	217.1	P	313.8	P	318	P	275.2	P	278	P	344.1	P	245.8	P	317.4	P	329.3	P
267074_s_at	9.9	A	17.1	A	1.7	A	2.8	A	3.5	A	2.8	A	3.9	A	1.3	A	3.3	A	35.5	A	7.3	A	2.4	A
267075_at	27.7	A	51.3	A	52.6	A	83.4	A	41.5	A	54.2	A	8.6	A	44.7	A	55.2	P	75.3	A	48.9	A	56.4	A
267076_at	684.9	P	730.8	P	507.2	P	2542.9	P	3288.8	P	1901.6	P	3497	P	2176.4	P	1527.9	P	474.9	P	501.3	P	593.1	P
267077_at	271.9	P	173.6	P	155.9	P	168.6	P	136.5	P	114.9	P	120.3	P	130	P	138.4	P	175.6	P	133.1	P	258.8	P
267078_at	44.6	A	73.5	P	59.8	A	44.7	A	44.5	P	95.6	P	44.2	A	53.7	P	77.1	P	32	A	68.1	P	57.5	P
267079_at	94.3	A	101.3	P	56.5	A	73.1	A	58.2	P	54.2	P	122.3	P	57.6	P	20.8	P	35.9	A	77.5	P	101.2	P
267080_at	108	P	63.4	P	78.4	P	104.8	P	62.5	P	67.7	P	103.1	P	70.5	P	64.3	P	95.9	P	52.3	P	98.2	P
267081_at	80.7	A	30.2	A	55.3	A	73.7	A	62.8	A	70.7	A	17.4	A	48.1	A	67.3	A	38.8	A	50.3	A	100.3	M
267082_at	169.7	P	183.7	A	204.3	P	88.1	A	152.3	P	201	P	128	A	130.9	P	203.8	P	126.4	A	140.6	P	169.2	P
267083_at	2580.4	P	2986.5	P	1456.4	P	1989.4	P	2070	P	1373.4	P	1948.9	P	1734.3	P	1495	P	3021.6	P	4371.9	P	2508.9	P
267084_at	263.2	P	248.1	P	226.8	P	533.8	P	608.2	P	397.1	P	607.3	P	478.3	P	328.9	P	224	P	227.3	P	178.8	P
267050_at	70.7	A	51.3	A	58.7	A	90.5	A	107.3	P	139.9	P	100.5	A	79.6	A	56.1	P	61.5	A	89.3	A	70.8	A
267051_at	57.7	A	8.7	A	8.2	A	4.8	A	2.8	A	4.5	A	5.3	A	3.9	A	2.3	A	11.4	A	4.1	A	4	A
267052_at	292.2	P	375.9	P	333.7	P	225.3	P	182	P	184.9	P	144.7	P	150.5	P	189.8	P	220.7	P	374.3	P	284.3	P
267053_s_at	357.9	P	351.1	P	407	P	533.4	P	1189.9	P	667.6	P	644.5	P	657.2	P	757.7	P	373	P	449.7	P	369.2	P
267054_at	59.9	A	91.2	P	110.1	P	86.1	P	64.6	P	96.3	P	72.8	A	76.8	P	96.8	P	77.1	A	97	P	144.3	P
267055_at	64.1	A	145.9	A	117.8	P	527	P	433.3	P	324.6	P	526.5	P	394.7	P	296.3	P	197.8	A	127.8	P	92.8	A
267025_at	13.8	A	2.1	A	3.3	A	6.2	A	5.7	A	12.5	A	23.2	A	1.4	A	3.5	A	67.8	A	16.5	A	10.5	A
267026_at	88.9	A	2.8	A	5.5	A	45.3	A	24	A	21.6	A	2.4	A	10	A	12	A	10.3	A	2.3	A	35.4	A
267027_at	146.1	A	255.9	P	245	P	106.9	A	201.7	P	322.7	P	104.2	A	207.8	P	308.6	P	174.7	P	203.9	P	334.3	P
267028_at	639.6	P	525.3	P	550.3	P	756.9	P	671.7	P	620.9	P	609.1	P	469.5	P	552.6	P	604	P	794.5	P	701.2	P
267029_at	213.7	M	59	P	82.2	P	151.2	P	106.5	P	88.5	P	78.5	A	94.9	P	89.6	P	170.1	P	124.4	P	89.9	P
267030_at	339.8	P	307.4	P	405.5	P	260.8	P	266.1	P	479.7	P	197.8	P	230.1	P	439.3	P	225	P	197.6	P	459.3	P
267031_at	27.1	A	75.1	P	54.4	P	77.9	A	46.4	P	75.8	P	28.3	A	68.5	P	84	P	51.2	A	54.7	P	49.1	P
267032_at	11.6	A	49.3	A	16.2	A	9	A	32.7	A	24	A	3.5	A	4.7	A	11.7	A	23.7	A	20.8	A	17.5	A
267033_at	440.3	P	395.5	P	405	P	340	P	445.3	P	393.3	P	296	P	546.7	P	461.3	P	309.3	P	405.5	P	412.4	P
267034_at	3047.3	P	3396	P	4998.4	P	3897.2	P	2853	P	2863.8	P	3328.6	P	2702.6	P	2350.4	P	3003.5	P	2998.9	P	3782.7	P
267035_at	1027.2	P	900.4	P	857.7	P	216.9	P	158.6	P	185.1	P	179.7	P	272.8	P	147.9	P	1226.8	P	1208.7	P	927.1	P
267036_at	224.5	P	250.4	P	122.2	P	144.2	P	151.4	P	60.8	P	104.5	P	161.8	P	79.1	P	183.6	P	369	P	127.5	P
267037_at	36.1	A	20.5	A	19.7	M	50.5	A	54.3	P	58.1	P	22.2	A	48.5	P	52.3	P	56.9	A	24.2	A	45.1	A
267038_at	142.1	P	124.7	P	104.9	P	109.3	P	113.2	P	77.9	P	107	P	92.6	P	84.4	P	142.2	P	94.8	P	126	P
267039_at	8.9	A	20.8	A	36.2	A	26.7	A	30.5	A	7.6	A	27.3	A	20.3	A	22.2	A	11.8	A	5.6	A	28.8	A
267040_at	160	P	227.5	P	308	P	362.1	P	394.9	P	431.3	P	601.6	P	471.3	P	624.4	P	304.4	P	272.9	P	246.1	P
267041_at	44.4	M	35.3	A	14.1	A	33.7	A	32.7	M	21.4	A	55.7	P	37	P	23.3	A	30.3	A	51.5	A	26.5	P
267042_at	27.2	A	3.2	A	5.2	A	52.4	A	4.4	A	4.8	A	57.6	A	5.5	A	2.9	A	55.5	A	5.9	A	5.4	A
267043_at	67	A	7.3	A	6.9	A	104.8	A	5.5	A	9.4	A	42.7	A	15.2	A	28.7	A	52.5	A	39	A	34.8	A
267044_at	15.4	A	96.5	P	211.1	P	110.1	P	177.4	P	376	P	205.9	P	231.4	P	583.2	P	57.4	A	139.8	P	146.5	P
267045_at	20.4	A	3.4	A	5.5	A	3.9	A	2.2	A	2.6	A	7.9	A	4.7	A	4.1	A	34	A	22.7	A	20.4	A
267046_at	67.7	A	43.9	A	52.7	A	86.7	A	27.3	A	14.7	A	42	A	20.6	A	22.1	A	54.1	A	25.7	A	46	A
267047_at	11.4	A	8.6	A	10.7	A	10.8	A	3.8	A	13.2	A	7.3	A	8.2	A	5.6	A	39.2	A	17	A	4.3	A
267048_at	49.9	A	50.8	A	40.7	A	62.8	A	62.1	P	71.4	P	54.2	A	74.8	P	79.6	P	73.8	A	37.3	A	50.8	A
267049_at	40.3	A	5.9	A	1.6	A	23	A	3.2	A	3.5	A	43.1	A	2.2	A	1.6	A	11.4	A	5.1	A	3.1	A
267022_at	74.7	A	9	A	2.4	A	3.1	A	10.8	A	5.4	A	26.2	A	7.1	A	4.3	A	41.6	A	22.2	A	18.7	A
267023_at	1418.8	P	1843.9	P	1982.8	P	2148.8	P	2124.8	P	1985.8	P	2617.4	P	2046.7	P	2012.7	P	1656.4	P	1900.3	P	1930.6	P
267024_s_at	71.6	A	58.7	A	31	A	71.6	A	49.2	P	29.8	A	222.7	P	24	A	22.3	P	88.9	P	50.3	A	60.1	M
266994_at	13.1	A	20.6	A	1.2	A	84.5	P	4.7	A	25.5	A	4.4	A	2.7	A	6.3	A	3.3	A	3	A	11.9	A
266995_at	394.4	P	448.3	P	460.2	P	147.7	P	200.4	P	177.3	P	195.7	P	173.5	P	179.6	P	333.4	P	563	P	433.6	P
266996_at	324	P	278.5	P	377.7	P	600.3	P	827.5	P	586.9	P	690.1	P	702	P	542.3	P	204.4	P	302	P	336.9	P
266997_at	122.2	A	62.9	P	113	P	114.1	A	173.9	P	187.3	P	165.3	P	137.7	P	105	P	101.9	A	73.1	P	97.5	P
266998_at	23.5	A	88.7	A	67.6	A	75.9	A	57.7	A	55.8	A	41.3	A	56.9	A	42.1	A	59.5	A	44.7	A	63	A
266999_at	104.4	A	58	A	55.4	P	95.9	A	58.6	P	54.7	P	88.6	P	48.6	P	66.6	P	102.2	A	113.2	A	88	P
267000_at	509	P	511.1	P	364.2	P	429.2	P	428.3	P	325.2	P	357.9	P	493.9	P	362.6	P	569.7	P	499.5	P	371.2	P
267001_at	467	P	405.1	P	386.7	P	620.2	P	748.1	P	603.2	P	444	P	520	P	408.8	P	406.3	P	324.3	P	410.7	P
267002_s_at	19003.9	P	18091.4	P	13677.5	P	13854.2	P	9289.6	P	7725	P	9173.9	P	10727.3	P	4565.5	P	24342.3	P	20383.4	P	12205.9	P
267003_at	69.7	A	38.4	A	69.3	P	69.9	A	61.4	P	57.2	P	109.3	P	77.2	P	82.3	P	90.4	P	82.7	P	79.6	P
267004_at	170	P	203.7	P	199.5	P	446.9	P	435.2	P	484.9	P	694.5	P	562.3	P	781.6	P	184.9	P	163	P	252	P
267005_at	840	P	688.5	P	699.3	P	739.7	P	443.6	P	441.6	P	613	P	485.5	P	506.9	P	870.7	P	774.4	P	865.5	P
267006_at	21	A	86.7	A	86.1	A	144.2	A	122.9	P	119.1	P	119.6	A	94.9	P	100.3	P	47.8	A	82.3	A	101.4	P
267007_at	6118.8	P	5850.4	P	5324.2	P	8884.7	P	6431.9	P	6220.2	P	12028.3	P	6684.4	P	6911.4	P	6315	P	5388.3	P	5871.1	P
267008_at	99	A	95.8	P	174.3	P	77.5	A	139	P	141.7	P	140.3	P	98.7	P	123	P	71.8	P	108.1	P	90.2	P
267009_at	106.3	A	168.8	P	146.7	P	93.1	A	124.5	P	140.4	P	59.7	A	132.4	P	153.3	P	46.3	A	81.9	A	94	A
267010_at	4.9	A	8.3	A	44.5	A	28.2	A	38.2	A	40.8	A	47.1	A	40.1	A	35.3	A	16.9	A	19.2	A	45.4	A
267011_at	6.9	A	7.2	A	27.7	A	15.2	A	46.6	P	46.8	P	3	A	35.3	A	68.3	P	6	A	33.5	A	33.1	A
267012_at	22.3	A	10.9	A	7.3	A	54.1	A	79.4	P	103.7	P	20.1	A	52.4	A	117.4	P	9.7	A	7	A	4.9	A
267013_at	63.2	A	69.3	A	37.2	A	85.5	A	65.6	P	63.7	P	63.4	M	72.3	P	45.7	P	71.2	M	23.9	P	36.2	M
267014_at	202.4	P	230.1	P	211	P	230.2	P	184.2	P	200.7	P	239.5	P	229.4	P	183.5	P	206.6	P	179	P	148.7	P
267015_at	136.7	A	187.9	P	217.3	P	127.8	A	177.9	P	411.9	P	212.4	M	207	P	243.7	P	158	P	251	P	236.8	P
267016_at	64.1	A	65.9	P	53.8	P	55.2	A	22.2	A	35.1	P	112.1	P	12.7	P	44.1	P	51.9	A	33.6	M	48.1	P
267017_at	106.6	A	10.8	A	46.4	P	45.2	A	32.7	P	98.8	P	68.5	P	61.4	P	115.9	P	126.7	P	62.5	A	135.6	P
267018_at	237.3	P	212.8	P	251.1	P	192.1	P	179.7	P	310.8	P	140.7	P	238.5	P	322.6	P	203.9	M	212.5	P	220.3	P
267019_at	68.4	A	92.6	P	100.7	P	152.5	P	248.7	P	208	P	163.3	P	250	P	145.6	P	73.1	A	91.6	P	104.1	P
267020_at	70	A	31.7	A	30.4	P	20.1	A	35.1	P	25.1	P	45.3	A	24.3	A	22.8	A	62.9	A	32.6	A	41.8	A
267021_at	35	A	27	A	32.7	A	3.9	A	25.3	A	43.5	P	12.3	A	29.1	A	37.5	P	59.5	A	20.5	A	24.7	A
266987_at	8.9	A	5	A	7.7	A	8.5	A	56.6	A	113.7	P	11.6	A	66.3	A	51	A	4	A	30	A	26.1	A
266988_at	893	P	1201.3	P	1148.3	P	1278.4	P	1359.5	P	1041.7	P	1126.1	P	1272.8	P	1182.4	P	1099.2	P	988.9	P	902.9	P
266989_at	6.5	A	31.2	A	25.1	A	73.8	P	41.1	P	39	P	53.1	P	41.1	P	37	P	73.8	A	42.3	P	10.6	A
266990_at	87.1	A	101	A	217.7	A	79.3	A	133.7	A	192.4	P	73.5	A	117.9	P	123.4	A	76.3	A	114.4	A	97.9	P
266991_at	182.4	P	170.7	P	174.3	P	296.8	P	337.4	P	388.3	P	191	P	272	P	452.5	P	185.6	P	143.9	P	292	P
266992_at	250.5	P	429.3	P	378.5	P	232.2	P	329	P	302.9	P	335	P	318.9	P	287.9	P	302.1	P	510.3	P	346.5	P
266993_at	375.9	P	612.5	P	779.4	P	486.5	P	838.9	P	775.7	P	575.4	P	597.9	P	524.4	P	413.1	P	729.4	P	566.4	P
266962_at	85.2	A	57.5	P	40.4	P	58.7	P	125.2	P	69.8	P	85.5	P	61	P	64.3	P	81.4	P	60.9	P	60.2	P
266963_at	624	P	664.3	P	477	P	430	P	341.2	P	330.3	P	363.6	P	414.5	P	329.3	P	1070	P	819.4	P	505.2	P
266964_at	63.2	P	150.9	P	256.2	P	127.9	P	182.4	P	238.9	P	153.4	P	131	P	187.9	P	107.4	P	170	P	202.7	P
266965_at	10.1	A	19.5	A	2.4	A	5.6	A	19	A	26.2	A	3.3	A	37.3	P	22	A	4.9	A	11.5	A	15.2	A
266966_at	16.5	A	20.9	P	12.5	A	37.4	A	18	P	12.8	A	5.5	A	5.4	A	5.6	A	5.8	A	31	P	15.9	A
266967_at	159.8	P	303.9	P	224.5	P	421.7	P	511.7	P	362.3	P	467.2	P	415.3	P	367.6	P	206.8	P	239	P	193.8	P
266968_at	69.7	A	125.9	P	177.1	P	123.7	P	114.5	P	148.5	P	129.2	P	120.7	P	195.5	P	127.7	P	145.4	P	182.1	P
266969_at	42.7	A	44.4	P	31.3	M	47.1	A	34.7	P	28.4	A	51.2	A	22.8	A	15.5	A	52.5	A	26.1	A	20.2	A
266970_at	24.4	A	21.6	A	36.2	A	48.6	A	52.9	A	69.4	P	67.8	A	49.1	A	36.2	P	32.5	A	32.9	A	16.9	A
266971_at	46.9	A	12.9	A	69.8	A	13	A	46.7	A	142.8	P	24.1	A	34.3	A	91.3	P	8.4	A	24.9	A	132.4	M
266972_at	21.2	A	8.6	A	15.8	A	22.6	A	16.8	A	11.3	A	69.8	A	21	P	11.2	A	27.1	A	19.3	A	5.1	A
266973_at	67.3	A	34.7	A	27.9	A	33.1	A	27.3	A	37.9	P	86.1	P	29.6	A	32.5	P	65.7	M	51.5	M	21.4	A
266974_at	7.6	A	32.2	A	7.2	A	5.2	A	6.4	A	2.8	A	44.9	A	4.7	A	33.1	A	12.6	A	6.9	A	29.6	A
266975_at	221.8	P	275.8	P	347.3	P	177.9	P	185.3	P	171.8	P	188.1	P	190.1	P	167	P	249.4	P	362.1	P	259	P
266976_at	92.9	A	36.1	A	49	A	24.2	A	53.5	A	60.8	A	39.5	A	77.7	A	38.2	A	87.7	A	77.8	A	34.1	A
266977_at	72.1	P	116.1	P	77.5	P	126.4	P	160.8	P	107.4	P	93.3	P	115.5	P	102.6	P	61.2	A	91.6	P	126.6	P
266978_at	106.1	A	90.8	A	51.4	P	66.5	A	92.5	P	78	P	69	A	54	P	71.9	M	71.9	A	48.6	A	74.6	A
266979_at	843.4	P	1014.8	P	706.7	P	448.2	P	354.6	P	394.7	P	362.4	P	438.7	P	402.9	P	1002	P	892.9	P	862.6	P
266980_at	461.5	P	554.2	P	540.1	P	1033	P	1066.8	P	970.8	P	1657.7	P	1346.2	P	1297.1	P	465.4	P	494.9	P	566.3	P
266981_at	2996	P	3517.4	P	3301.6	P	5694.1	P	3979.3	P	4274.7	P	7206.9	P	4521.9	P	5090.9	P	3162.2	P	3034	P	3733.4	P
266982_at	30.2	A	67	P	47.7	P	105.2	P	127.8	P	80.3	P	74.3	P	74.2	P	98.7	P	132.6	P	88.2	P	68.7	P
266983_at	826.2	P	839.2	P	439.4	P	499.2	P	419.5	P	372.6	P	272.7	P	430.9	P	391.9	P	951.3	P	1011.3	P	691.8	P
266984_at	5570.2	P	5351.8	P	4388.6	P	1020	P	1326.1	P	1194.4	P	871.8	P	2234.8	P	950.6	P	5574.9	P	5638.6	P	3585.4	P
266985_at	8.2	A	98.1	P	55.9	P	56.1	A	107	P	127.2	P	115.3	A	142.7	P	123.9	P	79.1	A	80.8	A	103.5	A
266986_at	208.8	A	232.3	P	140.2	A	100.2	A	242.6	P	199.6	P	178.3	A	184.3	P	171	P	123.2	A	159.5	P	150.7	P
266959_at	46.5	A	65.3	A	58.8	A	95.7	A	42.3	P	124.3	P	42.1	A	64.1	M	97.2	P	79.3	A	33.8	A	37.3	A
266960_at	20	A	9.3	A	40.5	A	14.1	A	18.8	A	40.2	A	97.9	A	14.2	A	7.4	A	59.1	A	62.5	A	21.6	A
266961_at	10.3	A	7.9	A	9.7	A	26	A	19.3	A	10.6	A	45.6	A	22.7	A	11.2	A	39.6	A	26.7	A	12.5	A
266931_at	19.8	A	8.6	A	3.5	A	5.6	A	5.6	A	3.3	A	6.2	A	3.2	A	2.9	A	6.9	A	4.7	A	4	A
266932_s_at	10.9	A	27.2	A	51	A	35	A	71.9	P	114.8	P	56.8	A	79.9	P	142.2	P	7	A	40.1	P	24.3	A
266933_at	36.4	A	38.3	A	6.9	A	8.1	A	23.5	A	23.4	A	39.1	A	3.2	A	18.4	A	49.2	P	26.9	A	37.4	A
266934_at	49.9	A	49.2	A	84.6	P	100.3	P	137.4	P	326.4	P	172.7	P	246.3	P	543.9	P	53.8	A	39.2	P	100.5	P
266935_at	218.9	A	147.8	P	162.2	P	58.7	A	117.6	P	156.2	P	75.9	A	111.7	P	92.8	P	183.1	A	186.2	P	155.3	P
266936_at	5.2	A	1.7	A	24.8	A	17.4	A	11.3	A	15.1	A	5.4	A	14.2	A	19.9	A	44.7	A	2.9	A	15.5	A
266937_at	11.8	A	3.4	A	13.5	A	24	A	1.6	A	1.6	A	4.7	A	3.9	A	7.2	A	5.3	A	16.4	A	19.4	A
266938_at	263	P	249.8	P	243.6	P	259.6	P	311.5	P	322.3	P	289.7	P	299.6	P	318.9	P	266.6	P	260.6	P	340.7	P
266939_at	3037.4	P	4061.6	P	5945.4	P	3478.7	P	4011.5	P	5180.1	P	3071.5	P	3389.4	P	5131.6	P	2953.2	P	4549.5	P	4403.1	P
266940_at	7.6	A	26.4	A	2.7	A	46.7	A	21.2	A	32	A	13.2	A	20.5	A	23.2	A	24.6	A	32.8	A	2	A
266941_at	98	P	101.1	P	106.3	P	142.9	P	216.5	P	175	P	107.8	P	202.3	P	282.1	P	71.2	P	80.5	P	98.5	P
266942_at	173.4	P	102.7	P	146.9	P	236.7	P	299.8	P	229.8	P	302.7	P	317.6	P	303	P	82	P	109.7	P	146.7	P
266943_at	116	P	50.2	A	46.1	A	91.2	P	64.9	P	50.6	P	108.5	P	58.7	P	40	P	68.6	A	65.4	A	41.7	A
266944_at	102.9	A	54.1	A	73.5	A	40.1	A	59.1	A	47.5	A	56.2	A	47.5	A	60.8	P	134.4	A	77.4	M	57	A
266945_at	5.2	A	1.5	A	3	A	3.1	A	1	A	1.7	A	2.4	A	2	A	1	A	2.4	A	1.9	A	3.4	A
266946_at	46.8	A	67.3	A	72.1	A	81.8	A	92.4	M	66	P	112.4	A	57.6	P	77	P	25.5	A	39.8	A	108.5	A
266947_at	4.9	A	3	A	0.7	A	2.1	A	0.8	A	0.6	A	1.8	A	0.9	A	1.2	A	5	A	1.4	A	1.2	A
266948_at	75.3	A	75.2	P	88.6	P	117.8	P	118.7	P	120.6	P	141.9	P	114.6	P	155.8	P	136.1	P	111.7	P	118.7	P
266949_s_at	101.9	P	85.2	P	129.2	P	116.5	P	505.3	P	355.7	P	276	P	508.3	P	262.3	P	121.2	P	97.7	P	120.2	P
266950_at	336.5	P	309	P	214.8	P	396.3	P	396.1	P	327.4	P	378.5	P	339.2	P	325.1	P	301.8	P	277.9	P	219	P
266951_at	111	A	223.3	P	405.4	P	147.6	P	131.5	P	227	P	152	P	128.3	P	256.3	P	118.1	A	286.2	P	256.9	P
266952_at	78.3	A	14.4	A	25.9	A	104.1	A	39	P	31.8	A	70.4	P	18.2	A	22.2	A	48.7	A	17.8	A	11.6	A
266953_at	45.2	A	45.4	A	12.9	A	77.9	A	38.5	A	35.4	A	105.7	A	37.4	A	28.5	A	65.6	A	10.9	A	40.4	A
266954_at	24.3	A	25.6	A	15.9	A	28.8	A	17.1	A	15.6	A	4.4	A	2.2	A	19.3	A	19.2	A	8.3	A	2.4	A
266955_at	552.7	P	502.7	P	455.1	P	544.8	P	657	P	565.2	P	643.7	P	638.2	P	691.7	P	461.4	P	503.8	P	505.2	P
266956_at	197.7	P	253.4	P	423.1	P	117.9	P	268.6	P	332.5	P	224.3	P	350.1	P	372.6	P	219.1	P	262.1	P	385.8	P
266957_at	205.4	P	241.8	P	432.2	P	321.4	P	312.8	P	658.2	P	213.1	P	367	P	758.8	P	239.8	P	269.8	P	572.6	P
266958_at	123.1	P	185.6	P	193.2	P	238.1	P	318.7	P	388.4	P	249	P	338.2	P	394.3	P	210	P	275	P	247.2	P
266899_at	399.4	P	283.8	P	272	P	471.3	P	190.3	P	293.5	P	289.3	P	189.4	P	168.7	P	238.8	P	265.4	P	339	P
266900_at	11.6	A	2.1	A	2.3	A	7	A	5.3	A	3.9	A	14.8	A	9.6	A	1.7	A	12.1	A	10.2	A	7.1	A
266901_at	90.7	P	83	P	51.1	P	42.1	A	39.3	P	12.2	A	56.9	P	34.5	A	20.9	A	134.1	P	74	P	102	P
266902_at	34.6	A	21.6	A	5.7	A	39.2	A	1.9	A	0.6	A	3.8	A	2	A	4.7	A	3.1	A	5.8	A	0.8	A
266903_at	20.8	A	96.4	P	109.1	P	122.5	A	180.8	P	244	P	150.3	P	217.8	P	336.9	P	71.6	A	66.4	A	122.7	P
266904_at	2119.6	P	2146.4	P	1998.8	P	1029.6	P	1266.3	P	1296.7	P	1160.8	P	1361.7	P	1273.7	P	2280.5	P	2322.6	P	1814.2	P
266905_at	314.4	P	261.3	P	279.7	P	377.7	P	304.4	P	403.3	P	332.6	P	355.3	P	368.2	P	270.7	M	241.2	P	311.6	P
266906_at	697.8	P	686.8	P	514.1	P	1024.7	P	1018.4	P	593.3	P	1007.2	P	973	P	620.5	P	894.8	P	605.8	P	577.4	P
266907_at	71.9	A	73.4	A	46.9	A	73	A	69.2	P	61.4	P	69.7	A	64.9	P	47.6	A	67.3	A	92.4	A	47.5	P
266908_at	4.1	A	4.2	A	9.2	A	6.1	A	32	A	12.8	A	9.2	A	4.6	A	21.4	A	3.7	A	12.9	A	7.6	A
266909_at	5.7	A	26.9	A	70.2	P	66	A	34.7	A	51.2	A	15.6	A	25	A	8.9	A	12.2	A	45.4	A	73.6	P
266910_at	29.4	A	92.7	A	82.5	A	30	A	79.9	P	122.5	P	25.6	A	77.9	P	92.8	P	70.5	A	62.1	A	160.9	P
266911_at	101.8	P	132.7	P	182.3	P	155	P	68.8	P	101.1	P	85.2	P	76.4	P	94.8	P	154.1	P	126	P	121.7	P
266912_at	39.4	A	0.9	A	2.7	A	53.7	A	24.5	A	33.9	A	29.6	A	19.2	A	24.3	A	58.2	A	5.7	A	4.3	A
266913_at	8.9	A	5.7	A	17.2	A	8.3	A	1.8	A	11	A	13.6	A	3.5	A	10.3	A	13.1	A	40	A	1.9	A
266914_at	13.7	A	31.2	A	118.1	P	25.5	A	15.1	A	106.5	P	9.3	A	8.3	A	77.4	P	12.4	A	42.9	A	49.7	A
266915_at	105.8	A	62	A	47.6	A	61.8	A	64.2	A	60.7	A	81.9	P	58.3	M	81.2	P	76.5	A	45.6	A	60.2	A
266916_at	155.6	P	157	P	156	P	352.9	P	321.8	P	331.8	P	408.4	P	501.6	P	475.6	P	222.4	P	141.3	P	152.7	P
266917_at	135.1	P	43	A	30.5	P	61.2	P	43.2	P	52.9	P	46.8	A	52.1	P	63.1	P	61.9	A	49.6	P	50.9	P
266918_at	56.1	A	34.8	A	3	A	50.4	A	4	A	1.9	A	11.4	A	5	A	0.9	A	8.1	A	4.2	A	5.6	A
266919_at	30.8	A	21.1	A	4	A	11.6	A	19	A	8.7	A	43.6	A	10.7	A	17.3	A	50.5	A	38.8	A	43.3	A
266920_at	11.1	A	8.6	A	11.6	A	72.1	A	46.9	A	26.7	A	45	A	42.6	A	70.4	P	22.3	A	27.5	A	54.3	A
266921_at	64.7	A	102.9	A	173.5	M	196.6	A	181.7	P	250.5	P	140.3	A	195.7	P	180.7	P	137.3	A	104.5	A	136.9	A
266922_s_at	247.6	P	387.4	P	425	P	206.3	P	196.6	P	348.1	P	235.3	P	253.8	P	339.1	P	213.2	P	401.8	P	420.6	P
266923_at	1416.4	P	1363	P	916.2	P	786.3	P	578.4	P	499.2	P	730.9	P	724.3	P	532.5	P	1536.7	P	1295.5	P	815.9	P
266924_at	284.3	P	288.7	P	237.9	P	314.5	P	318.1	P	282.1	P	309.6	P	321.6	P	351.8	P	265.6	P	347.8	P	259.6	P
266925_at	2685.3	P	2500.8	P	1970.2	P	1162.6	P	927.2	P	883.9	P	969.7	P	1097.3	P	923.3	P	2858.2	P	2483.6	P	2502.7	P
266926_at	114.9	P	110.6	P	119.6	P	194.7	P	153.7	P	145.1	P	203.5	P	186	P	161.6	P	134.4	P	70.6	P	112.3	P
266927_at	7055.6	P	6048.4	P	6773.9	P	4401.9	P	3024.9	P	2802	P	3189.2	P	3273.9	P	2916.6	P	8060.4	P	6880.9	P	5877.2	P
266928_at	895.6	P	817.9	P	625	P	1710.4	P	1660.2	P	1383.1	P	1810.5	P	1646.7	P	1561	P	946.2	P	812.2	P	789.3	P
266929_at	175.1	P	186.3	P	223.3	P	154.8	P	130.7	P	176.9	P	120.3	P	151.8	P	158.2	P	187.4	P	219	P	165.9	P
266930_at	17.2	A	42	A	57	A	11.7	A	22.2	A	33	A	4.9	A	21.9	A	19.8	A	26.1	A	17.4	A	8.3	A
266896_at	250.4	P	321.1	P	566.2	P	229.7	P	390.9	P	553.5	P	212.4	P	353.3	P	594.8	P	133.5	P	305.7	P	278.9	P
266897_at	4590.5	P	4055.8	P	2803.4	P	2355.5	P	1554.5	P	1136.2	P	1785	P	1727.4	P	1095.5	P	4939.8	P	3657.5	P	2299.9	P
266898_at	485.3	P	350.7	P	284.5	P	511.5	P	477.4	P	439.8	P	483.8	P	598.9	P	462.3	P	495.6	P	320.4	P	416.4	P
266867_at	75.7	M	105.8	P	170.5	P	104.6	P	166.1	P	290.3	P	105.6	P	175.8	P	279.2	P	89	A	128.2	P	176.8	P
266868_at	70.8	P	37.8	A	51.3	P	27.6	A	43	P	37.6	P	63.7	P	33.4	P	51.2	P	64.7	A	47.7	P	47.6	P
266869_at	249.5	P	141	P	197.6	P	155.1	P	297.3	P	231.2	P	191.5	P	335.6	P	312	P	60.6	A	160.6	P	185.4	P
266870_at	5.6	A	1.6	A	25	A	1.7	A	13.4	A	27.9	A	3.9	A	8.3	A	1.4	A	4.2	A	5.3	A	1.6	A
266871_at	42.9	A	122	A	133.1	P	84.7	M	118.6	P	152.1	P	91.8	A	119	P	85.3	P	6.7	A	91.9	A	104.2	A
266872_at	33.8	A	69.9	A	83	P	53.4	A	114.9	P	177.9	P	39	A	83.4	P	102.7	P	43.2	A	71.5	P	65.1	P
266873_at	118.3	P	78.2	P	47.4	A	113.3	P	97.7	P	65.6	P	127	P	91.8	P	59	P	82.2	A	47.9	M	51.5	A
266874_at	239.4	P	228.6	P	257.3	P	173.3	P	228.1	P	350.3	P	178.6	P	210.4	P	436.8	P	140.2	P	116.6	P	288	P
266875_at	17.6	A	34.7	A	33.9	A	40.2	A	18.4	A	25.1	A	49.6	A	25.9	A	24.6	A	34.8	A	21	A	61.8	A
266876_at	439.5	P	360.8	P	513.5	P	465	P	586.1	P	454.2	P	428.6	P	449	P	555.6	P	665.5	P	419.2	P	497.3	P
266877_at	33.6	A	48.4	A	10.6	A	85.2	A	24	A	43.5	P	71.4	A	27.5	A	37.3	M	43	A	23.9	A	20.7	A
266878_at	126.7	A	40.2	A	29.4	A	85.5	P	45.4	P	42.7	A	65.9	A	34.3	A	37.2	A	63.7	A	7.9	A	41.6	A
266879_at	42.2	A	4.9	A	14.9	A	39.7	A	30.7	A	30.3	A	30.2	A	15.8	A	3.4	A	14.4	A	22	A	4.6	A
266880_at	218.2	P	241.1	P	315.9	P	290.1	P	313.2	P	411.1	P	319.4	P	336.4	P	332.1	P	221.6	P	201	P	285.1	P
266881_at	133.4	P	158.5	P	203.6	P	112	P	235.7	P	239.5	P	151.5	P	218.5	P	229.3	P	120.1	P	183.8	P	146.6	P
266882_at	1942.6	P	1904.1	P	2069.5	P	2204.7	P	2865.3	P	1908.4	P	2428	P	2595.4	P	1930.9	P	1777.2	P	1862.3	P	1948.7	P
266883_at	56.9	A	14.4	A	7	A	45.8	A	9.4	A	3.1	A	77.7	A	5.5	A	3.8	A	20.2	A	7.8	A	4.4	A
266884_at	3373.4	P	2732.7	P	2889.3	P	3208.7	P	3766	P	2756.8	P	3425	P	3715.2	P	2525.4	P	4373.6	P	3857.7	P	3467	P
266885_at	589.5	P	541.9	P	503.4	P	916.4	P	1002.9	P	778	P	881.8	P	801.6	P	865.9	P	577.9	P	478.9	P	439.8	P
266886_at	25.8	A	13.5	A	5.2	A	12.1	A	12.4	A	16.5	A	11.1	A	6.4	A	4.6	A	8.7	A	20.2	A	26	A
266887_at	1663.3	P	1741.9	P	1469.4	P	1550.7	P	1619.9	P	1612	P	1643.3	P	1487.1	P	1675.1	P	1236.7	P	1571.7	P	1275.7	P
266888_s_at	139.6	M	152.2	P	128	P	154.1	P	207.7	P	176.5	P	171.8	P	163.5	P	188.6	P	126.2	P	135.1	P	180.7	P
266889_at	269.5	M	296.6	P	308.3	P	278.4	P	348.5	P	528.9	P	396.8	P	376.8	P	645.7	P	273.2	P	267	P	295.7	P
266890_at	1156.7	P	1042.2	P	1069	P	1606	P	1318.3	P	1113.9	P	1905.5	P	1196.6	P	1334.6	P	1317.6	P	883.3	P	1229.9	P
266891_at	123.1	M	37.7	M	50.3	P	59.7	P	74.4	P	56.4	P	118.7	P	74.3	P	57.6	P	58.3	P	45.3	P	62.1	P
266892_at	2151.5	P	2738.9	P	4465.3	P	1478.2	P	1938.4	P	3474.1	P	917.5	P	1835.3	P	3058.1	P	2424	P	2764.1	P	3171.3	P
266893_at	222.3	P	133.6	P	127.9	P	99.3	A	160.5	P	134.8	P	110.4	A	117.5	P	131.2	P	191.4	P	131.8	P	143.4	P
266894_at	19.5	A	3	A	6.7	A	27.7	A	48.9	A	14.4	A	41.3	A	33.4	A	18.4	A	36.8	A	33.4	A	1.6	A
266895_at	134.2	A	55.2	A	87.2	A	69.3	A	81.5	A	91.6	A	86.6	A	62.9	A	90.8	P	160	A	67.7	A	105.4	A
266836_at	10.9	A	3.5	A	5.1	A	3.2	A	18.4	A	12.3	A	25.3	A	37.2	A	19.1	A	4.1	A	15.6	A	33.2	A
266837_x_at	26.7	A	29.8	A	15.6	A	37.8	M	21.8	P	16.6	P	17.8	A	29.9	P	14.6	A	34.4	P	25.7	P	23.1	A
266838_at	116	P	74.9	A	135	P	105.1	A	130.9	P	166.4	P	154.8	A	88.5	P	201.4	P	141.4	A	58.1	A	65.1	A
266839_at	399.6	P	428.6	P	581	P	265.5	P	233.8	P	319.6	P	239.1	P	205.1	P	309.4	P	206.8	P	437.3	P	447.4	P
266840_at	40.7	A	1.2	A	2.5	A	21.8	A	1.6	A	2.3	A	9.9	A	2.2	A	0.8	A	3.6	A	1.6	A	1.8	A
266841_at	42.8	A	24.9	A	19.8	A	4.2	A	35.5	A	13	A	2.7	A	3	A	22.8	A	7.1	A	44	A	5.7	A
266842_at	179.3	P	238.2	P	426.7	P	232.1	P	325.3	P	464.7	P	156.2	P	261.6	P	330	P	186.7	P	273.8	P	248.7	P
266843_at	74.7	A	57	P	49.5	P	27.8	A	54.1	P	40.6	P	25.5	A	39.3	P	22.2	P	72.1	P	65.7	P	35.3	P
266844_at	9.2	A	1.5	A	4.9	A	5.1	A	5.7	A	3.6	A	18.7	A	5.4	A	3.1	A	11.1	A	4.9	A	5.5	A
266845_at	285	P	197.7	P	202.4	P	302.1	P	149.4	P	178.9	P	223.6	P	164.7	P	110.8	P	257.7	P	140.7	P	194	P
266846_at	273.2	P	403.9	P	425.2	P	409	P	425	P	606.4	P	379.2	P	475.7	P	368.1	P	417.1	P	387.2	P	452.5	P
266847_at	447.7	P	432.3	P	409.5	P	417.2	P	456.8	P	436.1	P	410.9	P	500.5	P	535.4	P	495.9	P	499.9	P	421.6	P
266848_at	300.3	P	234.1	P	255.9	P	385.4	P	382.2	P	320.2	P	319.4	P	362.1	P	309.7	P	233.7	P	303.2	P	288.1	P
266849_at	20.2	A	51.7	P	16.1	A	39.7	A	26.2	A	15.4	A	14.2	A	26.5	A	18.1	A	8.4	A	5.2	A	29.6	A
266850_at	66.8	P	60.1	P	38.8	P	72.1	A	25.6	P	25.4	P	102.7	P	8.9	A	21.9	A	72.6	A	54.3	P	44	A
266851_at	71.7	A	25.3	A	12.8	A	12.3	A	65.3	P	50.4	P	56.1	A	43.2	P	49.5	P	37.7	A	19.5	A	13.8	A
266852_at	18.4	A	90.9	A	39.6	A	45.2	A	93	P	113.8	P	80.5	A	99.9	P	125.1	P	10.5	A	63.3	P	40.2	P
266853_at	51	A	1.5	A	2.5	A	5.1	A	7.3	A	15.7	A	6.3	A	2	A	16.5	A	6.8	A	26.9	A	17.3	A
266854_at	86.9	A	35.5	A	24.4	A	23.3	A	26.7	A	28.4	A	79.2	A	17.9	A	6.4	A	105.4	M	50.5	P	15.5	A
266855_at	257.9	P	290.1	P	314.9	P	142.7	P	199.3	P	203.6	P	192.6	P	210.1	P	214.4	P	164.1	P	261	P	205	P
266856_at	505.2	P	549.5	P	822.5	P	538	P	531.2	P	928.4	P	419.9	P	539.2	P	741.2	P	517.7	P	602	P	641.7	P
266857_at	2255.8	P	1969.4	P	2100.2	P	2893.9	P	2306.4	P	2286.7	P	2300.2	P	2417.5	P	2001.1	P	1873.4	P	1761.8	P	2100.6	P
266858_at	159.9	A	190.9	P	323.5	P	149.9	P	153.2	P	290.3	P	88.3	A	103.1	P	235.5	P	78.6	A	192.2	P	218.9	P
266859_at	7.4	A	3.6	A	1.7	A	5.6	A	1.5	A	1.4	A	4.6	A	1.5	A	3	A	5.2	A	2.6	A	2.4	A
266860_at	161.4	A	83.5	A	95.5	P	95.9	A	77.7	P	94.1	P	164.9	P	75.6	P	67.5	P	89.2	P	78.5	P	82.2	A
266861_at	307.9	P	448	P	332.4	P	352.9	P	458.6	P	355.6	P	322.4	P	464.4	P	366.9	P	291.2	P	382.1	P	299.4	P
266862_at	114.4	A	44.7	A	1.5	A	43.7	A	3.3	A	2.3	A	59.1	A	18.3	A	8	A	49.7	A	23.8	A	6.8	A
266863_at	278.9	P	256.9	P	233.3	P	292.5	P	259	P	323.5	P	261.2	P	298.5	P	346.4	P	252	P	282.1	P	355.4	P
266864_at	493.8	P	518.7	P	496.4	P	262.7	P	267.2	P	364.5	P	262	P	280.8	P	307.7	P	488.7	P	480.6	P	513.7	P
266865_at	689.9	P	505.2	P	974.9	P	680.2	P	787.7	P	990.5	P	789.6	P	788.7	P	1045	P	406.8	P	582.4	P	790.3	P
266866_at	86	A	21	A	34.8	A	7.6	A	23.7	A	34.3	A	31.4	A	5.5	A	34.2	P	63.2	A	40.7	A	53.1	A
266832_at	138.1	M	88.2	P	85.3	P	26	A	49.1	P	61.1	P	91.4	A	92	P	85.6	P	134.8	P	119.6	P	87.8	P
266833_at	6.4	A	0.5	A	10.3	P	20.9	A	11.2	A	2.2	A	31.3	A	0.6	A	2.9	A	1.9	A	1.9	A	16.2	P
266834_s_at	101.3	A	65.3	P	50.4	P	115.4	P	81.4	P	79.5	P	132.1	P	98.4	P	94.8	P	94.1	P	57.2	P	56.4	P
266835_at	273.4	P	137.9	P	145.2	P	182.2	P	174.4	P	187.9	P	167.2	A	173.9	P	133.4	P	191	P	172.6	P	162.2	P
266804_at	722	P	696.2	P	589	P	1341.3	P	1041	P	919	P	944.9	P	1098.7	P	1027.9	P	832.4	P	639.6	P	632.6	P
266805_at	430.6	P	315	P	385.1	P	842.5	P	625.3	P	791.4	P	531.6	P	758	P	863.6	P	475.2	A	302.7	P	359.4	P
266806_at	639.8	P	648.2	P	485.4	P	940.6	P	700.6	P	652.2	P	963.6	P	651.9	P	790.7	P	699.5	P	588.9	P	568.4	P
266807_at	60.8	P	93	P	53.7	P	109.3	P	71.3	P	52.5	P	135.7	A	52.9	P	49.4	P	113.2	A	107	P	73.8	P
266808_at	1457.2	P	1412.3	P	997.1	P	834.7	P	603.1	P	362	P	1411.1	P	645.9	P	487.7	P	1709.7	P	964.6	P	887	P
266809_at	160.2	P	178.1	P	293.6	P	161	P	130.3	P	211.6	P	194.3	P	124.7	P	270.5	P	189.1	P	183.5	P	262.7	P
266810_at	4.5	A	21.7	A	1.5	A	2.5	A	5.2	A	16.5	A	2.1	A	3.1	A	16.8	A	3.4	A	3.3	A	1.7	A
266811_at	112.5	A	64.3	A	49.2	A	43	A	44.2	A	37.4	A	12.7	A	41.3	A	33.9	A	100.5	A	41.5	A	70.3	A
266812_at	52.4	A	31.7	A	57.9	P	53.2	A	63	P	68.9	P	79.9	A	41.1	P	92.7	P	81.6	A	29.1	A	46.7	A
266813_at	947.2	P	943	P	711.8	P	539.5	P	436.1	P	514.8	P	401.5	P	484.5	P	449.9	P	789.1	P	638	P	944.1	P
266814_at	7.1	A	4.7	A	3.7	A	6	A	11.2	A	10.8	P	47.5	A	14.1	A	9.3	A	30	A	3.1	A	2.5	A
266815_at	108.6	P	196.9	P	177.9	P	158.7	P	146.3	P	201.9	P	139.5	P	130.9	P	151.7	P	147.5	P	150.9	P	179.4	P
266816_at	593.6	P	684.5	P	561.7	P	546.4	P	490.9	P	432.9	P	472.1	P	541.7	P	481	P	663.4	P	644.4	P	493.7	P
266817_at	51.8	A	32.9	A	25.1	A	70.6	A	25.1	P	47.5	P	68	A	29.5	A	16.9	A	51.5	A	45.3	P	20.3	A
266818_at	113.8	P	90.2	P	145.9	P	50.8	A	93.9	P	171.8	P	108.8	P	97.6	P	185.7	P	138.8	P	81.1	P	118.9	P
266819_at	1084.3	P	1053.4	P	1050.4	P	823.9	P	1055.9	P	1075	P	696.7	P	1197.7	P	1276.6	P	969.4	P	920.6	P	948.2	P
266820_at	113.2	A	68.3	A	74	P	186.1	P	255.1	P	189.3	P	171.9	P	171.7	P	163.5	P	63.6	A	90.6	P	31.6	A
266821_at	9.2	A	17.1	A	0.9	A	39.2	A	1.3	A	10.7	A	25.7	A	12.3	A	1.1	A	16.7	A	18	A	6.2	A
266822_at	748.1	P	628	P	632.5	P	1151	P	1036.5	P	1065.6	P	1738.9	P	1171.4	P	1594.2	P	702.3	P	746.1	P	727	P
266823_at	94.1	A	30.3	A	37.8	A	49.8	A	19	A	24.5	A	62.3	A	29.2	A	2.9	A	37	A	30.9	A	38.3	A
266824_at	83.8	A	95.4	P	105.1	P	29.2	A	82.2	P	75.4	P	52.4	A	70.8	P	75.6	P	93.4	A	56.6	P	125.6	P
266825_at	140.2	A	75	P	101.4	P	124.5	P	101.8	P	95.4	P	151.6	P	81.9	P	74.6	P	97.5	P	101.5	P	112.9	P
266826_at	3.8	A	16.2	A	44	P	68.9	A	89.4	P	116.5	P	28.5	A	45	P	102.6	P	8.1	A	40.1	A	43.8	A
266827_at	8.4	A	28.5	A	29.3	A	28.9	A	27.3	P	33.2	P	35.2	A	31.7	P	21.9	P	19.1	A	13.9	A	25	A
266828_at	10.6	A	1.8	A	1.6	A	24.7	A	16.7	A	9.5	P	13	A	13.5	A	32.9	P	2.5	A	4.4	A	4.9	A
266829_at	5.1	A	1.7	A	2.9	A	18.2	A	0.7	A	0.8	A	39.2	A	0.8	A	1.9	A	2.9	A	7.1	A	2.2	A
266830_at	64.5	A	41.1	A	25	A	62.6	A	39.2	A	35.6	A	51.6	A	36.7	A	42.2	A	54.4	A	42.2	A	39.7	A
266831_at	17.6	A	48.2	A	78.5	M	54.8	A	77.6	M	79.1	P	40.7	A	60	M	74.8	P	53.5	A	73.6	A	27.1	A
266797_at	41.7	A	104.8	P	87.2	P	45.3	A	62.8	P	86.8	P	63.4	M	58.2	P	77.7	P	76.5	A	74	M	101.9	P
266798_at	156.4	P	59.7	M	79.5	P	81.3	P	68.5	P	48.1	P	124.7	P	77.7	P	38.2	A	114.5	A	73	A	105.9	P
266799_at	466.4	P	623.7	P	537.1	P	201.4	P	246.9	P	277.4	P	395.7	P	239.2	P	274.2	P	702.5	P	488.5	P	572.8	P
266800_at	126.9	P	192.1	P	66.5	P	150.7	P	135.2	P	69.9	P	273.1	P	128.2	P	96.8	P	266.1	P	184.1	P	149.5	P
266801_at	109	P	144.1	P	153	P	253	P	271.7	P	307.1	P	295.4	P	292.6	P	485.6	P	166.7	P	168.1	P	238.4	P
266802_at	90.1	A	40	P	102.4	P	136.4	P	194.5	P	215.8	P	203.2	P	179.1	P	194.9	P	89.3	P	59.9	P	77.4	P
266803_at	494.7	P	440.7	P	531.4	P	494.8	P	343.2	P	458.3	P	438.5	P	343.1	P	488.1	P	403.1	P	402.3	P	531.8	P
266773_at	37.8	A	39.1	A	25.9	A	42.6	A	7.5	A	16.2	A	30.9	A	22.6	A	3.1	A	13	A	18.1	A	15.1	A
266774_at	45.8	A	38.6	P	40.9	A	150.3	A	93.9	P	54.8	P	82.4	A	51.7	P	74.3	P	12.2	A	9	A	8.6	A
266775_at	39.4	A	40.4	A	84.9	P	46.7	A	83	P	50.6	P	39.4	A	57.6	P	65.8	P	36.5	A	53.6	P	36.2	A
266776_at	68.7	A	48.6	P	47.7	P	97	P	81.6	P	72.9	P	72.8	A	57.9	P	58.2	P	52.3	A	61.5	M	38.7	A
266777_at	555.9	P	626.1	P	816.1	P	675.8	P	542.9	P	876.8	P	526.3	P	547	P	655.9	P	492.2	P	538.4	P	778.7	P
266778_at	68.2	A	84.8	A	86.2	P	75.6	A	110.4	P	123	P	49.4	A	71.6	P	97.5	P	73	A	90.7	P	106.6	P
266779_at	5.7	A	24.7	A	4.6	A	3.7	A	12.2	A	4.5	A	3.1	A	9.4	A	10.2	A	6.6	A	23.9	A	3.8	A
266780_at	60.9	A	32.5	P	26.6	A	47.5	A	43.8	P	26.2	P	56.4	A	30.2	P	29.8	P	49.4	A	47.9	P	23.5	A
266781_at	47.7	A	61	P	71.4	P	39.5	A	78.8	P	84.1	P	65.1	A	86.1	P	90.5	P	41.2	A	21.9	A	42.8	P
266782_at	13.4	A	185.1	A	136.3	M	81.2	A	126.4	A	133	P	140.5	A	150.7	P	167.2	P	91.6	A	112.4	A	87.1	A
266783_at	5.1	A	2.1	A	4.4	A	7.3	A	5	A	6.4	A	4.3	A	5.3	A	4.9	A	2.8	A	3.2	A	29	A
266784_at	66.9	A	67.8	P	76.4	P	62.3	P	95.3	P	77.3	P	66	A	65.5	P	90.5	P	45.8	A	60	P	40.9	P
266785_at	52.3	A	23.4	A	10.3	A	79.8	A	35.8	A	31.4	M	17.1	A	29.5	A	28.8	P	37.9	A	45.8	A	28.4	A
266786_at	38.5	A	46.9	A	29.8	A	10.6	A	27.4	P	23.6	P	41.3	A	35.8	P	18	P	40	A	59.7	M	34.8	A
266787_at	8.5	A	13.6	A	11.6	A	12.8	A	21.7	P	18.5	P	7.2	A	8.9	A	22.7	P	41.3	A	2.5	A	25.7	A
266788_at	14	A	7.7	A	6.6	A	49.8	A	20.8	A	2.7	A	6.7	A	1.9	A	6.2	A	10.2	A	8.1	A	20	A
266789_at	1863.9	P	1588.3	P	1280.4	P	1693.5	P	1468.1	P	993.2	P	1781.1	P	1520.7	P	1441.8	P	2011.7	P	1839.5	P	1379	P
266790_at	458.1	P	338.2	P	429.6	P	872.5	P	775.9	P	786.7	P	873.4	P	804.9	P	924.1	P	317.8	P	336	P	441	P
266791_at	349.9	P	254.7	P	169.9	P	193.5	P	145.5	P	198.2	P	229.3	P	195.3	P	193.6	P	282.7	P	200.3	P	313	P
266792_at	98.7	A	150.1	P	178.7	P	131.3	P	283.8	P	277.6	P	224.8	P	268.4	P	289.4	P	110.3	P	205.9	P	175.4	P
266793_at	5.9	A	7.5	A	6.9	A	5.7	A	2.8	A	7.6	A	6.2	A	3	A	4.2	A	5.4	A	6.2	A	6.4	A
266794_at	11.4	A	7.2	A	54.6	M	49.8	A	35.9	M	37	A	36.7	A	36.4	A	38.9	P	36.9	A	23.1	A	24.2	A
266795_at	140.2	A	81.1	A	131.7	P	106.7	A	118.3	P	143.6	P	62.5	A	106.1	P	182.9	P	27	A	89.3	A	132	P
266796_at	134.2	A	108.6	P	155.3	P	123.7	P	144.9	P	152.9	P	190.8	P	151.6	P	187.4	P	85.1	P	132	P	126	P
266769_s_at	33.7	A	31.6	A	13.8	A	3.3	A	52.2	P	11.4	A	21.9	A	31.3	P	10.2	A	28.7	A	56.1	P	5.2	A
266770_at	153.5	P	129.6	P	154.3	P	298.1	P	305.7	P	264	P	371.2	P	194.1	P	285.3	P	225	P	111.1	P	124.9	P
266771_s_at	99.9	P	66.8	P	74.2	P	116.9	P	80.1	P	76.6	P	57.9	P	109.1	P	109.1	P	157.9	P	54	P	97.8	P
266772_s_at	10.4	A	9.9	A	13	A	7.1	A	19.7	A	4	A	4.7	A	6.5	A	11.9	A	49.3	A	2.5	A	2	A
266741_s_at	135.3	P	46.8	P	24.4	A	85.6	A	39.3	P	41.2	A	73.1	A	28.5	A	20.8	A	45.9	A	96.3	P	59.5	A
266742_at	190.6	M	135.7	P	126.7	P	134.6	P	175	P	138.2	P	160.8	P	117.2	P	114.8	P	185.6	P	181.4	P	132.1	P
266743_at	154.7	P	222.9	P	105.4	P	466.4	P	199	P	81.6	P	1195.4	P	95.4	P	82.3	A	185.8	P	103.8	P	110	P
266744_at	235.9	P	253.4	P	295.5	P	216	P	269.9	P	223.6	P	198.2	P	246.7	P	241.7	P	329.5	P	298.2	P	307.3	P
266745_at	800.1	P	509	P	510.1	P	524.8	P	360.5	P	310.7	P	455.2	P	352.8	P	299.7	P	631.5	P	553.6	P	435.1	P
266746_s_at	2425.5	P	2521	P	1902.4	P	2041.8	P	2806.4	P	1991	P	2531.4	P	2490.3	P	1406.1	P	2782.2	P	3068.7	P	2553.5	P
266747_at	133.2	P	143.6	P	185.6	P	153.6	P	307.1	P	256.8	P	222.3	P	299	P	135.4	P	168.3	P	214	P	150.8	P
266748_at	91.6	A	54.6	A	310.9	P	93.8	A	217.3	P	265.3	P	19.1	A	156.3	P	13.7	A	7.4	A	130.9	P	55.1	A
266749_at	165	A	205.4	P	229.1	P	264.6	A	369.1	P	287.6	P	218.2	A	333	P	285.9	P	203.4	P	242.5	P	191.6	P
266750_s_at	19.7	A	2.3	A	1.6	A	14.6	A	9.2	A	1.1	A	9.2	A	1	A	0.7	A	3	A	9.3	A	2.7	A
266751_at	21.7	A	60.9	A	102.5	A	17.9	A	62	A	75.6	A	46.9	A	69.5	A	49.6	A	4.2	A	74.6	A	73.8	A
266752_at	157.5	P	236.1	P	309	P	243	P	410.4	P	592.7	P	229.8	P	221.4	P	636.5	P	145.2	P	268.9	P	182.9	P
266753_at	21.6	A	1.8	A	3.6	A	23	A	5.5	A	8.2	A	41.7	A	2.7	A	3.1	A	9.5	A	17.8	A	14	A
266754_at	4.7	A	3.7	A	3.1	A	2.9	A	11.1	A	12.2	A	7.5	A	4	A	11.8	A	19.7	A	6.8	A	2.6	A
266755_at	8.6	A	27.7	A	6.3	A	5.2	A	18.7	A	2.5	A	6.3	A	23.8	A	11.3	A	30.2	A	45.9	A	31.6	A
266756_at	111.5	A	37.8	P	41.9	M	27.5	A	36.5	P	31	P	38	A	31.9	P	25.7	A	56.5	A	55.9	P	42.2	P
266757_at	12	A	43.1	M	42.1	A	15.9	A	30.3	A	9.2	A	6.5	A	2.1	A	7.7	A	32.1	A	27.8	A	3.4	A
266758_at	108.2	P	178.9	P	195.6	P	198.9	P	156.3	P	255.9	P	201.5	P	149.6	P	249.8	P	133.6	P	100.1	P	166.5	P
266759_at	20.4	A	43.5	P	21.7	A	11.8	A	30.7	P	19.4	A	40.3	A	30.9	P	12.7	A	45.6	A	40.3	P	34.1	A
266760_at	126.7	A	99.7	A	79.7	M	101.2	A	73.3	A	60.3	P	74.9	P	80.2	P	67	P	122.6	A	111.3	M	93.6	A
266761_at	122.7	A	110.6	P	100.1	P	101.3	A	100.8	P	91.7	P	29.3	A	86	P	73.8	P	125.5	M	73.8	P	99.5	P
266762_at	15.4	A	2.1	A	0.8	A	3	A	2.6	A	1.6	A	2.3	A	2	A	0.7	A	5.2	A	2.1	A	2.4	A
266763_at	639.9	P	790	P	1510	P	854.9	P	644.2	P	1075	P	649.6	P	553.9	P	964.7	P	541.8	P	789.1	P	1145.8	P
266764_at	9.9	A	17.7	A	4	A	9.5	A	2.3	A	3.6	A	3.7	A	1.3	A	2.9	A	3.3	A	2.7	A	8	A
266765_at	8.7	A	2.1	A	3.2	A	9.6	A	22	A	7.1	A	3.6	A	4.2	A	2.4	A	4.4	A	6.1	A	3	A
266766_at	66.6	A	38.6	A	68.6	P	69.2	P	47.7	P	39.6	P	63.2	M	39.8	M	17.5	A	125.2	A	52.2	P	37.3	P
266767_at	323.9	P	290.4	P	258.2	P	226.4	P	202.6	P	202	P	194.9	P	244.2	P	186.6	P	302.6	P	303.1	P	321.6	P
266768_s_at	6279.7	P	3753.8	P	4514.4	P	10954.3	P	5414.6	P	5473.4	P	11999.2	P	6563.6	P	6386.8	P	6463.5	P	4004.2	P	5731.4	P
266734_at	446.8	P	479.9	P	520.4	P	220.7	P	225.7	P	209.7	P	233.1	P	201.8	P	225.1	P	390.5	P	401.5	P	386.6	P
266735_at	217.2	P	275.8	P	197.5	P	379.8	P	338.6	P	294	P	495.2	P	311.2	P	334.9	P	194.9	A	225.1	P	243.7	P
266736_at	103.1	A	4.1	A	28.9	A	73.2	A	40.4	A	2	A	110.9	A	28.7	A	16.1	A	46.8	A	33.1	A	9	A
266737_at	102.9	P	23.4	A	36.2	A	46.7	A	53.2	P	51.9	P	35.1	A	28.6	A	48	P	44.5	A	63.6	P	53.2	M
266738_at	61.6	A	36.6	A	25	A	44.9	A	40	P	35.3	P	25.6	A	24	A	21	A	8.1	A	30	A	1.6	A
266739_at	42.8	A	19.1	A	5.2	A	14.4	A	20.9	A	20.7	A	9.2	A	17.2	A	13.3	A	3.6	A	38.9	A	8.9	A
266740_at	75.4	A	25.3	A	10.5	A	52.4	A	18.9	A	18.7	A	77.4	A	22.2	A	18.5	A	21.6	A	25.5	A	27.5	A
266710_at	51.2	A	26.1	A	21.9	A	2.5	A	4.2	A	1.1	A	7.1	A	1	A	1.7	A	24.1	A	39.6	A	14.2	A
266711_at	141.5	P	105.9	P	92.9	P	72.1	A	91	P	100.5	P	72.6	A	57.4	P	82.8	P	156.1	P	67.8	P	139.1	P
266712_at	512.4	P	605.7	P	477.6	P	164.4	P	359.8	P	209.1	P	161.4	P	256.1	P	235.1	P	454.8	P	712.8	P	494.7	P
266713_at	6.7	A	6	A	5.6	A	6.4	A	7	A	2.9	A	2.1	A	4.8	A	5.2	A	4.9	A	5.5	A	6.2	A
266714_at	55.5	A	11.4	A	23.8	A	10.3	A	3.8	A	20.6	A	24.8	A	15.7	A	3	A	22.7	A	5.3	A	13.1	A
266715_at	113.8	A	83.4	P	79.5	P	58.4	A	75	P	84.4	P	135.2	P	70.6	P	70.7	P	93.6	A	86.4	P	66.4	P
266716_at	5476	P	7830.4	P	4293.3	P	3568.1	P	3445.2	P	3105.9	P	2765.7	P	3859	P	2305.8	P	5280.7	P	5472	P	4810.4	P
266717_at	126.5	A	126.6	P	89.8	P	52.4	A	104	P	80.1	P	84.1	P	70.1	P	67.7	M	133.9	A	126.2	P	143.8	P
266718_at	855.8	P	935.2	P	809.2	P	542.8	P	484.1	P	467.2	P	452.3	P	470	P	431.6	P	747.8	P	856.8	P	807.2	P
266719_at	13.9	A	55.4	A	86.8	P	16.4	A	43.3	A	84.7	P	7.1	A	35.9	A	86.6	P	11.1	A	56.7	A	71.2	A
266720_s_at	8.8	A	22.8	A	25.9	A	7.6	A	21.5	A	21.9	P	6	A	31.1	A	17.4	A	40.6	A	23	A	2.4	A
266721_at	124.1	P	90.7	P	79.3	P	127	P	115.6	P	110.2	P	153.9	P	113.4	P	88.8	P	82.9	P	75.6	P	75.9	P
266722_at	64.1	A	23.6	A	29.2	A	39.4	A	39.9	A	30.9	A	60	A	47.1	A	34.6	A	49.4	A	39.4	A	50.4	A
266723_at	11.6	A	1.9	A	1.2	A	2.7	A	0.6	A	1.8	A	4.7	A	1.1	A	1.3	A	6	A	1.4	A	11.3	A
266724_at	25	A	19	A	20.8	A	7.3	A	22	A	29.6	P	18.5	A	22.5	A	23.8	A	9.6	A	45.8	A	3.1	A
266725_at	74.2	A	22.3	A	9.8	A	5	A	26.2	A	6	A	10.3	A	22.3	A	6.7	A	6.6	A	26.4	A	4.2	A
266726_at	6.7	A	6.1	A	13.8	A	35.7	A	13.3	A	7.6	A	3.6	A	1.5	A	0.9	A	5.3	A	8.5	A	1	A
266727_at	55.2	A	63.8	P	213.1	P	88.5	P	115	P	206	P	33.6	A	57.6	P	212.6	P	66.7	A	66.4	P	119.7	P
266728_at	164	A	191.5	A	287.9	P	154	P	184.6	P	330.9	P	102.9	A	174.2	P	222.9	P	109.9	A	132	A	242.9	P
266729_at	18.3	A	2.8	A	8.1	A	3.3	A	32.1	A	14.1	A	16.9	A	6.5	A	3.2	A	2.9	A	40.8	A	5.7	A
266730_at	4.1	A	2.1	A	5.8	A	4.8	A	1	A	0.9	A	7.3	A	1.1	A	12.3	A	16.5	A	5.3	A	0.7	A
266731_at	13.4	A	40	A	35	A	73	A	55.5	A	32.3	A	9.7	A	57.8	A	64.2	P	67.9	A	40.8	A	45.6	A
266732_at	265	M	243.3	P	293.7	P	147.4	A	169	P	211	P	187.9	M	180.6	P	191.5	P	215.3	A	238.4	P	247	P
266733_at	12	A	17.5	A	36.5	A	36.5	A	28.9	P	52.7	A	82.6	A	30.9	A	67.7	P	23.2	A	64.3	A	44.1	P
266706_at	5.7	A	4.3	A	3.1	A	7	A	2	A	1.9	A	4.2	A	2.3	A	1.5	A	4.2	A	3.5	A	1.8	A
266707_at	647.2	P	607	P	429.8	P	414.8	P	280.7	P	282.3	P	366.9	P	327.1	P	246.8	P	742	P	554	P	468.1	P
266708_at	8.3	A	61.7	A	51.4	A	84.8	A	80.1	P	69.3	P	151.4	A	74.5	P	55	P	37.5	A	82.3	M	23.9	A
266709_at	948	P	982.3	P	1088.7	P	1592.3	P	1616.8	P	1455.8	P	1996.1	P	1598.1	P	1344.5	P	881.8	P	1233.9	P	1193.9	P
266679_at	158	P	189.9	P	181.7	P	123.4	P	142.4	P	157.9	P	123.4	P	129.5	P	177.1	P	160.1	P	215.5	P	145.9	P
266680_s_at	7.6	A	7.4	A	9.1	A	8.4	A	10.4	A	3.3	A	7.5	A	4.6	A	14.2	A	5.8	A	8	A	2.9	A
266681_at	5.8	A	9.1	A	1.2	A	2.2	A	1.3	A	0.9	A	4.7	A	1.2	A	0.9	A	49.5	A	0.7	A	2.1	A
266682_at	10.8	A	66.1	A	93.5	A	137.2	A	87.5	P	84.8	P	125.9	A	84.4	P	55.7	A	52.5	A	73.1	A	43.7	A
266683_at	99.4	P	90.7	P	87.7	P	72.2	P	97.9	P	110.9	P	106.9	P	104.3	P	108.2	P	113.7	P	75.6	P	117.1	P
266684_at	53.8	A	90.4	P	65.4	P	217.8	P	247.7	P	207.3	P	231.1	P	252.2	P	233.6	P	85.2	P	60.7	P	97.1	P
266685_at	80.4	A	156.7	P	143.9	P	125.2	P	146.9	P	156.4	P	142.4	P	118.5	P	134.4	P	146.2	P	139.6	P	152.8	P
266686_at	8.3	A	4.9	A	6.7	A	5.1	A	4.9	A	2.2	A	5.7	A	3.3	A	4.1	A	6.9	A	5.6	A	40.5	A
266687_at	34.4	A	78.6	P	118	P	258.4	P	248.2	P	331.5	P	417.4	P	304	P	515.8	P	16.7	A	73.4	A	77.5	P
266688_at	30.2	A	2.2	A	13.5	A	2.3	A	9.2	A	30.5	A	32.6	A	4.3	A	18.3	A	13	A	35.8	A	16.3	A
266689_at	16.6	A	51.3	A	37.1	A	26.8	A	29.6	A	51.5	P	61.4	A	21.5	A	30.5	A	46.6	A	43.8	A	28.8	A
266690_at	59.9	A	24.1	A	46.3	A	42.6	A	56	A	60.1	A	14	A	67.9	A	15.3	A	58.3	A	9.2	A	57.9	A
266691_at	7.9	A	48.7	A	11.7	A	28.9	A	12.2	A	19	A	79.4	A	8.1	A	19.8	A	42.2	A	46.1	A	3	A
266692_at	10.6	A	25.3	A	19.7	M	13.1	A	17.4	A	14.2	P	8	A	18	A	12.3	A	21.9	A	33.3	P	22	A
266693_at	4057	P	4005.3	P	3286.5	P	1388.1	P	1093.2	P	872	P	1799.9	P	1441.5	P	1114.5	P	4861.9	P	3483.7	P	4173.1	P
266694_at	784.5	P	767.7	P	574.8	P	900.2	P	939.7	P	765.3	P	921.6	P	854.8	P	747.3	P	906.3	P	802.1	P	760.9	P
266695_at	1985.7	P	1222.5	P	1007	P	617	P	417.6	P	417.1	P	392.9	P	433.7	P	258.8	P	1372.4	P	1051	P	1124.3	P
266696_at	179.4	P	301.1	P	268.4	P	418.8	P	700.7	P	508.3	P	546.1	P	723.7	P	617.2	P	308	P	310.8	P	181.5	P
266697_at	18.2	A	9.1	A	6.4	A	7.7	A	4.6	A	9.6	A	10.8	A	3.5	A	9.6	A	32.9	A	42.5	A	7.5	A
266698_at	502	P	509.3	P	437.8	P	490.3	P	573.8	P	464.3	P	592.7	P	515.7	P	438.9	P	614.5	P	605.4	P	631.8	P
266699_at	3864.2	P	4449.6	P	3746.4	P	7062.3	P	4971.6	P	5023.8	P	7978.7	P	5321.4	P	6633.5	P	3963.8	P	3570.4	P	4523.3	P
266700_at	1534.6	P	1750.8	P	1412.7	P	1881.5	P	1484.4	P	1328	P	2446.3	P	1599	P	1753.2	P	1769	P	1511.8	P	1603.7	P
266701_at	1097.1	P	974.9	P	717.5	P	1861.5	P	1349.9	P	1074.5	P	1883.3	P	1593	P	1137.9	P	940.7	P	887.1	P	735.8	P
266702_at	186.7	P	143	P	174.6	P	255.7	P	249.4	P	229	P	218	P	265.4	P	310.7	P	176.1	P	186.3	P	153.6	P
266703_at	136	A	157.7	P	212.1	P	173.9	P	337.2	P	332.8	P	208.6	P	300.6	P	373.3	P	127.7	P	165.6	P	87.7	P
266704_at	203.6	P	255.4	P	318	P	299	P	463.6	P	479.1	P	212	P	417.5	P	609.1	P	135.9	P	262.8	P	255.4	P
266705_at	691	P	797.1	P	887.6	P	2000.6	P	1856.7	P	1891.3	P	2165.4	P	1942.8	P	2299.3	P	736	P	678.9	P	1121.4	P
266678_at	258.5	P	330.7	P	379.3	P	289.3	P	383.9	P	565.3	P	309.4	P	376.5	P	898.9	P	294.8	P	305.4	P	356.3	P
266647_at	75.4	A	82.2	P	90.4	P	80.5	A	130.2	P	149.5	P	69.6	P	117.1	P	104.7	P	66.8	A	102.8	P	75.1	P
266648_at	258.9	P	194	P	234.1	P	197.5	P	284.7	P	428.2	P	169.9	P	323.6	P	299.5	P	160.1	P	210.7	P	227.5	P
266649_at	162.2	P	64.2	A	85.5	A	70.3	A	162.6	P	147.6	P	155	P	113.5	P	77.9	P	101.5	A	30.3	A	15.7	A
266650_at	342.8	P	388	P	538.2	P	324.8	P	274.9	P	318.8	P	287.6	P	266.1	P	310.1	P	338.9	P	386.6	P	429.9	P
266651_at	131.8	P	113.2	P	154.3	P	86.3	A	178	P	263.3	P	69.4	P	171.8	P	86.4	P	82.9	P	118	P	107.9	P
266652_at	177	P	231.3	P	350	P	133	P	252.1	P	328.2	P	202.2	P	262	P	313.3	P	199.3	P	251.4	P	223.7	P
266653_at	195	P	158.7	P	185.6	P	148.4	P	213.8	P	253.2	P	136.6	P	177	P	267	P	181.8	P	173.6	P	200.3	P
266654_at	9.9	A	1.8	A	2	A	6.9	A	11.9	A	2.8	A	6.2	A	1.2	A	1.8	A	5.2	A	2.3	A	4.7	A
266655_at	50.1	A	45.4	A	66.2	A	112.7	A	86.1	P	101.3	P	97.6	A	92.1	P	57.4	P	74.8	A	82.9	P	62.2	A
266656_at	1321.2	P	993	P	1582.4	P	368.5	P	215.5	P	460.2	P	260.5	P	293.4	P	282.4	P	839.7	P	1379.6	P	1152.3	P
266657_at	264.6	P	214.2	A	197.2	P	230.8	P	314.7	P	180.2	P	210.5	A	273.3	P	222.5	P	179.9	P	245.7	P	217.1	P
266658_at	528	P	485.9	P	366.1	P	276.6	P	242.3	P	208.5	P	437.4	P	229.3	P	229.5	P	430.2	P	465.9	P	370.8	P
266659_at	7.9	A	9.1	A	98.9	A	7.6	A	62.7	P	123.3	P	20.2	A	84.9	P	93.3	P	10.8	A	46.3	A	84.7	A
266660_at	147.7	P	190.3	P	140.7	P	122.8	P	137.7	P	139.6	P	155.3	P	150.8	P	134.2	P	209.1	P	151.6	P	154.8	P
266661_at	8.7	A	6	A	5.3	A	6.4	A	3.6	A	3.7	A	7.3	A	3.4	A	3.1	A	13.1	A	5.8	A	5.2	A
266662_at	206	P	157.8	P	209.9	P	348.5	P	379.4	P	410.7	P	283	P	405.8	P	525.7	P	200.6	P	140.1	P	231.7	P
266663_at	108.1	A	75.2	P	136.2	P	75.1	P	107.7	P	107.1	P	97.8	P	63.8	P	149.7	P	109.8	A	79.6	P	131.9	P
266664_at	24.2	A	6.9	A	5.8	A	13.6	A	19.3	A	20.5	A	11.6	A	4.8	A	21.1	A	6.3	A	6.4	A	6.9	A
266665_at	58.7	A	39.2	P	19.5	A	56.7	A	18.7	A	12.2	A	15	A	19.3	A	4.3	A	45.8	A	32.3	P	11.5	A
266666_at	71	A	74.9	P	64.3	P	133.9	P	55.9	P	36.1	P	132.9	P	38.6	P	36.1	P	57.6	M	47.1	M	43.2	P
266667_at	59.5	A	7.9	A	7.1	A	4.3	A	16	A	6.3	A	7	A	14.9	A	1.8	A	4.2	A	16.2	A	27.8	A
266668_at	60.5	A	43.7	M	115.5	P	73.9	A	122.2	P	236.2	P	74.4	P	122.4	P	321.9	P	14.9	A	78.7	P	68.2	P
266669_at	10.7	A	10.5	A	29	A	43.3	A	161.6	P	72.6	P	43.6	A	47	P	59.2	P	7.7	A	6.6	A	2.2	A
266670_at	88.1	A	83.7	A	115.4	P	47.2	A	78.1	P	74.8	P	8	A	71.3	P	64.6	P	98.6	P	92.1	P	83.4	P
266671_at	112.2	A	108.2	P	136	P	105.9	M	129.7	P	222.5	P	152.7	P	111.5	P	242.3	P	9.2	A	113.9	P	80.3	P
266672_at	292.4	P	549.2	P	501.1	P	198.5	P	296.4	P	292.3	P	113.9	P	245.6	P	320.4	P	205.3	P	378.7	P	336.1	P
266673_at	1344.1	P	1586.7	P	1063.7	P	957.1	P	1103.8	P	1034.4	P	593.5	P	1078.1	P	482.7	P	1263.2	P	1602.4	P	1150.8	P
266674_at	29.6	A	8.5	A	23.4	A	7.5	A	2	A	3.6	A	3.2	A	5.8	A	1.7	A	3.9	A	8.7	A	6.6	A
266675_s_at	9.7	A	1.2	A	2.2	A	5.8	A	4.5	A	2.3	A	22.6	A	2.1	A	1.7	A	10.6	A	7.4	A	4.9	A
266676_s_at	26.7	A	24.3	A	2.5	A	59.3	P	20.4	A	13	A	33	A	14.2	A	1.4	A	30.5	A	31.9	A	8	A
266677_at	50.5	A	19.9	A	37.3	A	31.9	A	28.5	A	28	A	43.8	A	14.7	A	19	A	88.1	A	17.6	A	28.8	A
266643_s_at	60.4	A	57.6	P	65.4	P	124.2	P	84	P	71.6	P	100.5	P	100.4	P	109.6	P	59.8	P	88.1	P	71.4	P
266644_at	216.3	P	165.5	P	209.1	P	147.1	P	120.8	P	157.2	P	101.3	A	92.6	P	96.3	P	96.7	A	126.1	P	125.6	P
266645_at	13.9	A	2.3	A	1.6	A	35.5	A	3.7	A	4.3	A	4.7	A	9.8	A	2.6	A	6.7	A	1.2	A	2	A
266646_at	954.1	P	792.7	P	685.9	P	1110.3	P	1083	P	729.6	P	1225	P	1023.9	P	848.1	P	924.9	P	884.5	P	737.7	P
266615_s_at	145.1	P	161.9	P	153.3	P	138.2	P	87.7	P	124.2	P	69.7	M	118.3	P	114.9	P	176.6	P	205	P	202.9	P
266616_at	12.4	A	47.9	A	34.5	A	20.5	A	41.7	P	41.1	A	57.8	A	32.8	A	65.8	P	64.5	A	61.4	A	51	A
266617_at	1066.8	P	1073.6	P	778.6	P	1213.6	P	1931.1	P	1525.3	P	957.9	P	1233.3	P	1180.2	P	1021.4	P	1150.7	P	650.2	P
266618_at	61.4	A	33.5	P	26.7	A	105.6	P	96.1	P	90.7	P	109.9	M	93.1	P	71.6	P	57.5	A	45.7	P	65.7	P
266619_at	101.4	P	73.3	P	69.7	P	85.8	P	53.3	P	45.8	P	121.4	P	48.5	P	49.6	P	110	P	48.7	P	73.4	P
266620_at	143.5	P	160.3	P	132.1	P	193.5	P	184.6	P	183.1	P	156.8	A	200.5	P	124.1	P	185.3	A	170.1	P	157.7	P
266621_at	211.4	P	305.8	P	243.2	P	176.4	P	226.5	P	220.9	P	153.3	A	187.4	P	200.9	P	255.4	P	331.5	P	308.6	P
266622_at	26.5	A	17.7	A	10.2	A	7.1	A	46.5	A	13.9	A	27	A	14.6	A	17.3	A	11.2	A	8.2	A	27.7	A
266623_at	28.1	A	54.4	A	72.9	A	89.3	A	97	A	149.8	P	49.4	A	124.6	A	70.3	A	32.5	A	90.2	A	46.3	A
266624_s_at	140.6	P	237.9	P	252	P	136.5	P	260.7	P	380.2	P	108.7	P	266.3	P	367.7	P	169.2	P	234	P	179.7	P
266625_at	39.6	A	78.5	P	54	A	156.3	P	93.8	P	60.9	P	53.9	A	93.1	P	57.9	P	16	A	59.4	A	64.3	A
266626_at	90.1	P	68	P	64.2	P	82	P	65.2	P	70.5	P	59.2	P	69.7	P	69.6	P	96.4	P	71.3	P	83.4	P
266627_at	103	A	77	A	33.2	A	29.9	A	39.2	P	53.4	P	59.9	A	25.7	P	50.9	A	41.1	A	61.4	A	39.7	A
266628_at	42.4	A	74.6	A	141.6	P	56.8	A	91.3	P	106.3	P	122.9	P	84.5	P	113.6	P	77.1	A	67.8	M	93.4	A
266629_at	78.5	A	43.8	A	50.5	P	81.1	A	40.8	P	17.7	A	31.5	A	31.7	P	26.8	A	33.3	A	47.7	P	28.9	M
266630_at	6.9	A	10.2	A	3.3	A	6.2	A	5.5	A	5.3	A	4.9	A	5	A	2.8	A	12.1	A	5.9	A	5.1	A
266631_at	68.7	A	4.9	A	4.2	A	28.1	A	15.3	A	10.5	A	7.9	A	6.7	A	21.6	A	1.8	A	4.3	A	4.6	A
266632_at	12.6	A	4.1	A	2.7	A	6.4	A	10.9	A	8.1	A	14.7	A	11.5	A	3.1	A	6.2	A	3.9	A	3.8	A
266633_at	145.4	A	166.8	A	143	P	118.6	A	120	A	127.3	A	173.2	A	131.7	P	162.6	P	157.8	A	122.4	M	191.1	P
266634_at	36.1	A	58.3	P	60.7	P	56.8	A	69.8	P	98.4	P	69	A	56	P	98.5	P	65.9	A	56.3	P	47.3	A
266635_at	188.2	P	209.9	P	270.9	P	215.7	P	263	P	237.5	P	228	P	226.5	P	254.7	P	262.8	P	172.8	P	252.2	P
266636_at	3692.6	P	4005.3	P	2759.7	P	2904.9	P	2586.6	P	2374.2	P	2306.8	P	3270.9	P	2579.1	P	4040.4	P	3002.5	P	2974.2	P
266637_at	43.3	A	47.5	A	23	A	80.8	P	31.3	A	33.8	A	65.1	A	25.2	P	27.2	P	77.4	A	29.8	A	28	A
266638_at	676	P	1015.4	P	1234.7	P	737.2	P	728.8	P	1208.7	P	438.6	P	750.6	P	891.7	P	833	P	835.9	P	1132.7	P
266639_at	327.4	P	379.9	P	311.8	P	503	P	668.5	P	511.5	P	831.6	P	456.2	P	538.6	P	394.4	P	356.8	P	348.3	P
266640_at	22.8	A	80.5	A	30.4	A	38.9	A	76.5	A	28.5	A	66.1	A	45.7	A	47.8	A	48.4	A	68.6	A	42.5	A
266641_at	200.9	P	277.8	P	256	P	599.3	P	500.8	P	501.7	P	715.5	P	592.7	P	675.9	P	230.8	P	245.5	P	300.8	P
266642_at	850.6	P	1129.5	P	1122.5	P	844.2	P	669.1	P	836.6	P	565.4	P	752.3	P	810.6	P	874.1	P	1035.2	P	1252.4	P
266608_at	231.9	P	196.7	P	333.8	P	199.2	P	262	P	475.3	P	133.4	P	380.9	P	458.2	P	218	M	237.8	P	297.2	P
266609_at	179.1	M	192.3	P	219	P	222.6	P	271.2	P	356.5	P	229.3	P	223.7	P	372.7	P	187.1	P	136.5	P	243.3	P
266610_at	7.2	A	8.2	A	14.6	A	56.6	A	7.1	A	5.5	A	3	A	11.7	A	14.5	A	32.4	A	4.3	A	6.7	A
266611_at	14.8	A	4.2	A	0.8	A	6.6	A	5.9	A	5.6	A	6.3	A	2.9	A	2.7	A	26.6	A	6.6	A	3.1	A
266612_at	39.2	A	33.9	A	59.7	P	37.9	A	91.8	P	89.5	P	78.9	P	69.4	P	112	P	43.8	A	16.7	A	34.5	A
266613_at	251	P	186.8	P	232.6	P	283.5	P	171.8	P	156.8	P	218.6	P	235.3	P	205.5	P	364.1	P	204.5	P	342.6	P
266614_at	3658.4	P	3291.5	P	2523.7	P	1670.4	P	1491.8	P	1363.7	P	1404	P	1545.2	P	1399.4	P	3678.2	P	3335.3	P	3022.5	P
266584_s_at	5.4	A	45.4	P	35.7	M	92.8	P	55.4	P	31.1	P	50	A	54.3	P	31.1	P	40	A	44.7	P	15.5	A
266585_at	17	A	4.7	A	3.2	A	7.2	A	2.8	A	2.4	A	9.6	A	2.3	A	2.3	A	6.7	A	4.8	A	7.7	A
266586_s_at	5.3	A	1.3	A	22	A	5.7	A	7	A	4.2	A	36.9	A	0.4	A	6.6	A	45.9	A	21.2	A	1.3	A
266587_at	897.1	P	1118.4	P	1345.4	P	1193.2	P	1069.6	P	1248.4	P	1012.5	P	1066.8	P	1379	P	1050.2	P	1129.2	P	1198.5	P
266588_at	595.3	P	697.9	P	1152.9	P	2016.7	P	1731.5	P	1822.7	P	1957.5	P	1450.4	P	2119.9	P	489	P	579.4	P	1157.6	P
266589_at	52.3	A	87.5	P	156.1	P	30.1	A	73.2	P	105.9	P	34.5	A	58.5	P	90.4	P	88.5	P	110.1	P	99	P
266590_at	18.9	A	42	A	59.3	P	61.8	A	41.8	P	51.6	P	34.6	A	24.6	P	47	P	8.5	A	41.9	A	48.6	P
266591_at	336	P	353.9	P	329.6	P	461.1	P	389.6	P	429.6	P	369.8	P	359.2	P	350.8	P	333.4	P	345.5	P	276.4	P
266592_at	157.2	P	17.4	A	42.5	P	67.9	P	42.8	P	41	P	64.3	P	31.1	P	39.8	P	27.2	A	35.2	P	32	P
266593_at	44.8	A	48.4	P	64.7	P	66.7	A	40.6	P	49.4	P	49.1	A	38.3	P	43	P	75.8	P	67.5	P	96.3	P
266594_at	65.1	A	7.2	A	4.5	A	10	A	2.3	A	16.6	A	6.2	A	5.9	A	4.1	A	42.5	A	10.7	A	38.5	A
266595_at	96.8	A	121.9	P	137.5	P	144.8	M	132.4	P	246.5	P	125.7	P	150.6	P	141.1	P	109.9	P	104.7	P	83.1	P
266596_at	91.4	P	31.4	A	50.4	P	124.7	P	110	P	95.6	P	139.2	P	118.1	P	118.5	P	82.3	A	36.1	A	55.4	A
266597_at	26.4	A	4.7	A	15.3	A	30.9	A	20.4	A	20.9	A	37	A	13.9	A	21.3	A	4.5	A	17.5	A	16.9	A
266598_at	105.4	A	47.1	A	79	A	119.2	A	73.2	P	80.8	P	52.7	A	98.8	P	98.4	P	27.5	A	45.3	A	61.4	A
266599_at	173.7	P	237.4	P	170.6	P	196.4	P	195.9	P	191.5	P	211.3	P	245.5	P	144.1	P	361.5	P	399.6	P	209.9	P
266600_at	281.1	P	192.2	P	294.4	P	210.2	P	126.2	P	155.4	P	128.8	P	122.6	P	176.4	P	295.6	P	177.3	P	295.5	P
266601_at	128	A	79.8	A	106.8	P	126.6	M	148.3	P	168	P	55.2	A	127.4	P	145	P	131.3	A	92.1	P	87.8	A
266602_at	58.2	A	25.3	A	30.5	A	18.9	A	14	A	21	A	20.7	A	17.9	A	27.5	A	38.1	A	27.8	A	4.6	A
266603_at	9.4	A	4.3	A	4.5	A	11.8	A	8.4	A	11	A	41.4	A	8.2	A	18.7	A	8.1	A	3.3	A	7.9	A
266604_at	321.2	P	389.6	P	235.4	P	222.7	P	256.9	P	207.5	P	186.6	P	232.2	P	196.8	P	390.2	P	270	P	260	P
266605_at	279	P	222.6	P	389.9	P	214.6	P	161	P	369.1	P	192.8	P	127.8	P	273.8	P	189.9	P	188.2	P	448	P
266606_at	48.1	A	4.9	A	57.1	A	6.2	A	34.7	A	43.8	A	6.9	A	11.9	A	48.3	A	20.7	A	12.2	A	50.1	A
266607_at	5.6	A	2	A	1.7	A	9.1	A	1.3	A	1.1	A	4.2	A	1.3	A	1.1	A	2.8	A	1.7	A	1.8	A
266580_at	302.8	P	328.4	P	387.2	P	159.1	P	290	P	340.9	P	191.1	P	234.3	P	238.3	P	296.6	P	357.6	P	239	P
266581_at	132.6	P	93.4	P	43.4	P	226.2	P	231.9	P	182.5	P	240.8	P	161.8	P	201.9	P	124.2	P	88.5	P	68.3	P
266582_at	281.9	P	287.8	P	172.2	P	182.7	P	304.3	P	360.2	P	150.2	P	321.9	P	459	P	277.1	P	224.4	P	270.4	P
266583_at	6906.8	P	7112.4	P	4983.5	P	1960	P	1483.3	P	1320.6	P	1564.5	P	2058.6	P	1265.5	P	8720.4	P	6433.7	P	6161	P
266552_at	3566.5	P	3844.7	P	3162.2	P	3227.4	P	2675.2	P	2289	P	3387.9	P	2716.9	P	2691.1	P	3826.7	P	3379.9	P	3114.8	P
266553_at	480.8	P	482	P	383.2	P	806.1	P	929.6	P	652.1	P	1057.4	P	996.5	P	785.5	P	487.7	P	539.7	P	369.5	P
266554_s_at	1068.4	P	843.2	P	877.1	P	1106.8	P	920.4	P	1093.2	P	1475.8	P	1162.7	P	1179.6	P	1410.2	P	879.3	P	1166.9	P
266555_at	167.7	P	75.7	P	82.1	P	52.6	A	74.1	P	68	P	65.3	P	49.5	P	55	P	119.5	P	100.1	P	84.8	P
266556_at	821.7	P	798.8	P	638.6	P	795.3	P	913.5	P	775.6	P	951.4	P	981.9	P	1058.2	P	785.6	P	844.8	P	673	P
266557_at	790.8	P	784.9	P	753.3	P	585.1	P	571.7	P	436	P	726.9	P	506.6	P	458.7	P	1007.3	P	982.2	P	622	P
266558_at	5.6	A	27.2	A	17.3	A	12.7	A	11.3	A	10.6	A	1.4	A	16.4	A	1.7	A	2.3	A	3.5	A	13.5	A
266559_at	2.9	A	2.2	A	14.6	A	7.3	A	1.5	A	10.6	A	10.3	A	7.1	A	5.7	A	2.9	A	2.7	A	12.6	A
266560_at	8.3	A	42.8	A	73.2	A	15.7	A	15	A	71.3	A	40.6	A	33.8	A	77.2	A	8.5	A	12.2	A	13	A
266561_at	16.9	A	33.3	A	42.7	A	47.3	A	33.7	P	39.7	M	35	A	40.7	A	55.6	A	82.3	A	47.8	A	51.6	A
266562_at	59.1	A	27.8	A	19.7	A	4.6	A	12.6	A	4.8	A	25.8	A	3.7	A	9.1	A	70.3	A	31.7	A	4.1	A
266563_at	92.8	A	26	A	31.3	A	42.7	A	30.8	A	25.3	A	9.9	A	19.9	A	8.8	A	29.2	A	14.2	A	7.7	A
266564_at	45.8	A	44.5	A	0.9	A	13.2	A	18.6	A	4.7	A	11.1	A	22.8	A	25	A	16.9	A	17.7	A	6.1	A
266565_at	19.1	A	3.2	A	6.1	A	8.5	A	7.2	A	3.2	A	4.4	A	8	A	3	A	4.7	A	14.5	A	4.2	A
266566_at	153.1	P	224	P	151.6	P	192.5	P	187.3	P	136.6	P	133.9	P	193.1	P	160.2	P	199.6	P	171.7	P	189.5	P
266567_at	154.6	M	133.2	P	269	P	284.1	P	329.5	P	469.1	P	439.1	P	357.7	P	694.5	P	162.3	P	160.4	P	275.9	P
266568_at	12	A	23.6	A	50.2	A	75.3	A	42.6	A	43.3	A	48.1	A	22.9	A	28.5	A	81.8	A	51.4	A	41.3	A
266569_at	108.9	A	26.7	A	18.4	A	5.2	A	36.4	A	37.5	A	8	A	31.1	A	22	A	48.4	A	60.5	A	1.8	A
266570_at	1049.3	P	1303.1	P	1202.5	P	812.2	P	1040.3	P	1152.5	P	668	P	888.9	P	1032.6	P	947.8	P	856.7	P	974.9	P
266571_at	4.5	A	3.3	A	16.4	A	37.5	A	30.5	P	20.6	P	36.3	A	33.4	M	12.9	A	78.3	A	3.6	A	9.5	A
266572_at	355.8	P	305.3	P	98.7	P	116.3	P	134.3	P	89.1	P	78.8	A	160.2	P	55	P	237.6	P	280.3	P	167.8	P
266573_at	7.3	A	18.5	A	37	A	6.2	A	12.9	A	3.7	A	12.2	A	20	A	2.8	A	4.1	A	4.6	A	29.3	A
266574_at	85	A	93.7	P	99.4	P	81.8	P	106.7	P	143.9	P	112.8	P	115.8	P	174.6	P	126.3	P	84.9	P	139.3	P
266575_at	587.8	P	673	P	680.9	P	647.1	P	417.5	P	545.1	P	507.3	P	470.1	P	652	P	783.1	P	609.6	P	704.6	P
266576_at	288.6	P	291.6	P	249.6	P	399.1	P	694.5	P	594.3	P	473.4	P	768.5	P	718.1	P	329.5	P	262.9	P	341.8	P
266577_at	94.4	A	54.6	P	44.3	P	43	P	24.7	P	38.6	P	79.9	P	27.9	P	37	P	62.7	M	63.5	P	27.7	P
266578_at	146.8	P	231.1	P	94.4	P	305.4	P	368.4	P	158.8	P	221.1	P	346.7	P	204.6	P	81.8	P	211.7	P	87.2	A
266579_at	882.2	P	742.7	P	835.8	P	1279.7	P	1339.7	P	1340.4	P	1552.4	P	1431.5	P	1689.2	P	881	P	811.8	P	902.4	P
266520_at	175.4	P	132.4	P	132.3	P	112.7	P	155.1	P	174.6	P	108.9	P	175.8	P	160.5	P	146.6	P	150.7	P	154.6	P
266521_at	555.6	P	822.2	P	538	P	514.4	P	759	P	579	P	598.7	P	649.1	P	672.2	P	775.8	P	830.8	P	702.6	P
266522_at	93.9	P	82.4	P	147.6	P	65.2	P	138.7	P	178.3	P	105.8	P	121.5	P	218.1	P	102.9	P	110.5	P	111.3	P
266523_at	271.4	P	229.7	P	357.4	P	241.6	P	339.9	P	422.2	P	237.5	P	278.7	P	390.1	P	138.8	P	298	P	319.8	P
266524_at	66	A	37.5	A	31.7	A	56.6	A	24.4	A	26.5	A	4.2	A	21.3	A	13.7	A	50.5	A	28	A	35	A
266525_at	125.3	P	90.7	P	81.4	P	91.5	M	108.2	P	65.8	P	115.8	P	91.5	P	52.2	P	103.5	P	64.3	P	59.1	P
266526_at	13.5	A	54.5	A	5	A	85	A	44.3	A	40.2	A	33.7	A	23.1	A	20	A	29.2	A	14	A	54.2	A
266527_at	12.4	A	31.9	A	15.5	P	24.4	A	21.2	A	18.9	M	11.6	A	20.7	A	13.5	P	47.4	M	16.7	A	25.8	P
266528_at	8.5	A	13.9	A	2.2	A	6.3	A	5.7	A	20.6	A	48.9	A	5.7	A	11.7	A	29.2	A	5.5	A	5.3	A
266529_at	3.8	A	74.8	P	78.2	P	65.5	P	48.6	P	61	P	43.7	A	55.3	P	77.6	P	30.3	A	20.2	P	40.4	P
266530_at	91.2	A	1.6	A	5.2	A	3.6	A	11.9	A	9.4	A	40.2	A	16.5	A	22.4	A	12.4	A	3.1	A	25.7	A
266531_at	7.4	A	1.8	A	15.1	A	7.5	A	2.2	A	4.2	A	20.3	A	26.9	A	1.7	A	42.3	A	24.8	A	14	A
266532_at	15.3	A	30.3	A	33.6	A	14.6	A	121	P	74.1	P	33.6	A	65.6	P	61.9	P	8.7	A	13.7	A	8.9	A
266533_s_at	6639.5	P	8212.4	P	10121.6	P	4401.9	P	3895	P	4661.9	P	5885.8	P	4319.2	P	4974.1	P	7374.7	P	8298.7	P	10027.6	P
266534_at	229.8	P	297.6	P	423.8	P	217.8	P	359.4	P	580.8	P	181.5	P	346.7	P	496.3	P	329.1	P	349	P	356.8	P
266535_s_at	566.5	P	737.6	P	474.9	P	822.6	P	910.6	P	845.2	P	770.9	P	981.1	P	1016.4	P	740.5	P	637.1	P	735.7	P
266536_at	161.5	P	148.6	P	181.2	P	163.6	P	305.3	P	281.3	P	196.8	P	317.8	P	290.2	P	73.9	P	204.5	P	178.1	P
266537_at	392.3	P	312.2	P	360.3	P	464.6	P	377.3	P	357.5	P	339.2	P	466.4	P	383.9	P	422.3	P	371	P	356.6	P
266538_at	204.2	A	195.5	P	299.1	P	250	A	191.5	P	244.4	P	244.5	P	187.8	P	194.6	P	199.3	P	214.2	P	219.2	P
266539_at	10	A	36.3	A	28	A	76.7	A	40.2	A	46.8	A	17.2	A	31.8	A	37.9	A	8.5	A	53.2	A	12.4	A
266540_at	50.8	A	11.7	A	9.4	A	86.7	A	39.7	A	25.8	A	47.9	A	27.9	A	3.2	A	13.6	A	27.8	A	6.5	A
266541_at	136	A	175.1	P	314.7	P	182.1	P	157.8	P	338.1	P	180.9	M	152.2	P	249.4	P	126.8	P	150.1	P	279	P
266542_at	108.6	A	115.6	P	146.3	P	70.7	A	151.2	P	167.4	P	101.1	A	138.6	P	167.5	P	131.2	M	162.2	P	88.4	M
266543_at	16.1	A	4	A	20.9	A	83.8	A	23.4	A	22.8	A	8.5	A	5	A	8.2	A	7.5	A	28.8	A	23.3	A
266544_at	7.3	A	3	A	1.2	A	3.2	A	26.1	A	8.1	A	3.6	A	1.7	A	0.5	A	5.5	A	2	A	6.1	A
266545_at	83.2	A	58.7	P	52.3	P	104.1	P	59.4	P	31.2	P	104.7	P	61.5	P	56.6	P	79.9	A	92	P	49.4	P
266546_at	110.7	P	40.3	P	66.1	P	47.3	A	71.3	P	65	P	27.3	A	41.2	P	50	P	8.9	A	8.4	A	52.6	P
266547_at	138.5	P	118.1	P	97	P	151.9	P	130.4	P	145.9	P	207.9	P	178	P	134.5	P	106.6	P	110.5	P	94.8	P
266548_at	81.2	A	48.3	A	7.7	A	36.4	A	42.6	A	9.4	A	77.4	A	32.5	A	5.4	A	37.1	A	37.9	A	23.9	A
266549_at	8.2	A	5.8	A	21.2	A	33.9	A	48	A	20.9	A	65.6	A	32.6	M	18.9	A	16	A	25.3	A	17.2	A
266550_s_at	13.3	A	3.2	A	1.6	A	1.8	A	5.4	A	1.4	A	5.7	A	1.2	A	0.6	A	9.1	A	1.3	A	0.9	A
266551_at	638.5	P	774.8	P	770.8	P	381	P	555	P	889.5	P	437.1	P	668.8	P	782.3	P	428	P	743.8	P	632.9	P
266517_at	510.4	P	485.1	P	369.2	P	950.6	P	1039.4	P	788	P	1132.5	P	891.5	P	1017.2	P	477.6	P	406.4	P	392.3	P
266518_at	146.5	A	68.4	A	110.3	P	7.5	A	21.6	A	49.8	A	8.7	A	29	A	30.8	A	150.9	A	85.7	P	119.4	P
266519_at	286	P	249.6	P	313.5	P	163.6	P	236	P	274.3	P	239.8	P	217	P	309.5	P	249.3	P	224.7	P	258.2	P
266489_at	48.2	A	47.9	M	109.7	P	169.4	P	209.2	P	222.4	P	270.1	P	187.3	P	297.4	P	34.2	A	79.5	P	95.1	P
266490_at	7.3	A	23.3	A	32.4	A	6.5	A	23.7	A	18.9	A	35.7	A	20.7	A	11.4	A	42.2	A	7	A	8.5	A
266491_at	72	A	7.5	A	3.7	A	5.3	A	3.7	A	13	A	31.4	A	1.6	A	9.7	A	2.7	A	5	A	2.9	A
266492_at	13.6	A	54.4	A	5.8	A	24.4	A	12.1	A	19.3	A	44.4	A	7	A	5.5	A	42	A	22.9	A	7	A
266493_at	104	P	16.4	A	35.5	P	84.2	P	15.1	P	31.2	P	27.9	A	15.5	A	28.8	P	99.2	P	21.5	A	13.1	A
266494_at	47	A	12.5	A	4.1	A	6.7	A	2.7	A	4.7	A	14.6	A	3.2	A	3	A	29.8	A	6.7	A	7.4	A
266495_at	310.2	P	385	P	487.8	P	426	P	537.4	P	690	P	504.6	P	493.8	P	679.9	P	281.3	P	402	P	451.7	P
266496_at	120.1	A	84.3	A	67.9	A	65.3	A	60.7	A	50.5	A	81.6	A	45.1	A	37	A	98.6	A	14.3	A	23.1	A
266497_at	58	A	37.5	A	50.4	A	53.1	A	29.2	A	37.7	A	25.2	A	27.7	A	24.1	A	52.1	A	48.9	A	36.4	A
266498_at	12.2	A	41.3	A	49.9	A	48.1	A	32.5	A	33.9	A	11.1	A	34.9	A	17.9	A	17.2	A	50.4	A	40.8	A
266499_at	49.1	A	30.8	A	48.3	A	24	A	29.5	A	35.3	A	31.5	A	12	A	19.7	A	70.2	A	66	P	31.6	A
266500_at	375.2	P	534.7	P	426.3	P	1022.4	P	887.8	P	520.7	P	1131.7	P	863.8	P	846.2	P	484.1	P	511.6	P	411.8	P
266501_at	99.7	A	116.3	P	134.4	P	90.5	A	89	P	190	P	95.9	P	105.6	P	204	P	18.3	A	91.7	P	107.3	P
266502_at	16.6	A	17.4	A	1.5	A	45	A	13.3	A	15.9	A	38.5	A	13.6	A	14.7	A	48	A	6.5	A	15.7	A
266503_at	14.5	A	27	A	15.9	A	24.5	A	22.4	A	13	A	54.7	A	24.5	A	14.8	A	48.4	A	13.4	A	37.6	A
266504_at	91	P	90.6	M	90.4	P	72.5	A	50.8	P	53.4	P	66.8	A	49.6	M	69.5	P	103.2	P	103.2	P	99.3	P
266505_at	50.3	A	74.8	P	75.5	P	66.3	P	65.8	P	79.3	P	29.1	A	69.4	P	79.2	P	50.9	A	67	P	108.2	P
266506_at	205.5	P	137.5	P	215.7	P	87.1	A	248.7	P	243	P	141.8	P	192.3	P	192.2	P	69	M	130.2	P	215.9	P
266507_at	5.7	A	3.2	A	3.2	A	3.3	A	15.9	A	14.4	A	40.7	A	1.9	A	10.9	A	1.7	A	1.4	A	1.5	A
266508_at	14.1	A	17	A	6.3	A	4	A	9.6	A	5.7	A	2.9	A	2.5	A	24.7	A	3.8	A	3.9	A	3.2	A
266509_at	563.6	P	556.4	P	718.2	P	188.6	P	457.1	P	906.1	P	149.1	P	457.9	P	976.6	P	429.1	P	560.9	P	861.1	P
266510_at	110.3	M	88.7	P	169.3	P	192.4	P	224.1	P	395.7	P	227.7	P	275.8	P	556	P	109.1	P	94.2	P	224.7	P
266511_at	104.8	A	92	A	121.6	P	123.4	P	122.5	P	139.1	P	117	A	93.8	P	123.8	P	107.7	A	90.6	P	113	P
266512_at	274.1	P	215.2	P	200.3	P	346	P	285.7	P	207	P	275.3	P	267.7	P	207.2	P	296	P	194.5	P	228.6	P
266513_at	174	P	253.6	P	282.3	P	132.2	P	165.4	P	191.8	P	140.9	P	168.6	P	136.3	P	137.4	P	212.6	P	156.6	P
266514_at	340.6	P	342.5	P	172.5	P	190.1	A	254.8	P	240.1	P	38.9	A	282.5	P	235.5	P	273.7	A	403.3	P	255.2	P
266515_at	297.6	P	250.3	P	404.1	P	199	P	255.4	P	315.7	P	226.4	P	239.5	P	333.1	P	302.3	P	264.5	P	383.5	P
266516_at	223.9	P	131.8	A	76.7	A	188.4	P	122.2	P	114.5	P	140.3	P	153.8	P	86	M	118.6	A	51.1	A	30.9	A
266482_at	330.7	P	238.2	P	258.8	P	545.8	P	629.2	P	484.5	P	594.5	P	645.4	P	616.3	P	361.1	P	296.6	P	342.1	P
266483_at	640.3	P	528.1	P	536	P	377	P	355.2	P	441.6	P	332.8	P	459.9	P	365.3	P	765.3	P	517.2	P	766.3	P
266484_at	137.5	A	154.1	P	238.1	P	169.2	P	140.3	P	252.8	P	107.9	P	141	P	284	P	126	A	105.1	P	164.4	P
266485_at	199.9	P	172.3	P	185.5	P	258.4	P	249	P	299.8	P	338.5	P	311.3	P	270.6	P	163.1	P	162.2	P	163.6	P
266486_at	54.5	A	47.2	A	30	A	98	A	87.9	M	64.3	A	80.5	A	20	A	65.9	M	73.7	P	46.5	A	31.1	A
266487_at	15.8	A	0.9	A	1.1	A	2.3	A	1.3	A	1.1	A	2	A	1.5	A	0.8	A	3.3	A	5.8	A	1.3	A
266488_at	6.1	A	7.3	A	3.2	A	4.7	A	8.2	A	8	A	10.9	A	12.7	A	5.8	A	3.5	A	13.9	A	8.2	A
266458_at	1769.5	P	1434.9	P	1531.6	P	1390.2	P	1302.6	P	936.9	P	1437.4	P	1282.1	P	931.6	P	1843	P	1543.6	P	1644.5	P
266459_at	267.7	P	250.3	P	335	P	170.8	P	387.9	P	390.5	P	284.1	P	315.1	P	425.4	P	248.9	P	256.1	P	213.1	P
266460_at	504.8	P	546.6	P	600.1	P	399.3	P	368.1	P	252.5	P	493.6	P	281.4	P	207.9	P	455.4	P	436.1	P	465	P
266461_at	5278.9	P	5006.9	P	4305.3	P	3169.5	P	2823.3	P	2782.1	P	2791	P	2409.7	P	2036.3	P	5085.1	P	7298.2	P	4409.2	P
266462_at	67.9	A	37.2	P	40	P	54.9	A	29.1	A	30.8	A	31.1	A	28.9	A	27.4	A	49.1	A	63.5	P	25.7	P
266463_at	151	A	132.4	A	241.7	P	149.8	A	282.7	P	296.5	P	177.6	A	290.1	P	208.2	P	92.3	A	157.9	A	199.9	A
266464_at	102.5	P	125.2	P	273.1	P	177.6	P	204.6	P	363.2	P	157.5	P	136.9	P	290.7	P	78.1	A	110.8	P	181.1	P
266465_at	58	A	24.5	P	31.4	A	9.2	A	30.5	A	24.2	P	27.2	A	15.9	A	24.1	M	51.7	A	30	A	28.8	A
266466_at	101.5	P	166	P	179.6	P	157.9	P	182.8	P	167.3	P	183	P	215.3	P	199.8	P	203.8	P	215	P	165.7	P
266467_at	72.4	A	119.6	P	155.2	P	127.3	P	241.3	P	169.4	P	163.3	P	207.9	P	224.9	P	159.8	P	158.5	P	166.1	P
266468_at	291.5	P	390.6	P	379.8	P	275.8	P	373.5	P	380.8	P	197.1	P	299.8	P	278.8	P	304.5	P	291.2	P	301.5	P
266469_at	21	A	23.2	A	9.2	A	8.6	A	50.8	P	36.2	A	42.9	A	57.9	A	48.3	P	79.4	A	21.5	A	9.8	A
266470_at	12.1	A	8.5	A	10.1	A	18.4	A	11.7	A	4.7	A	10.8	A	7	A	3.4	A	50	A	14.4	A	10.2	A
266471_at	189.5	A	267.9	P	299.9	P	345.5	P	504.1	P	489.2	P	305	A	433.1	P	718.4	P	107.9	A	249.5	P	230.7	P
266472_at	57.5	P	10.9	A	29.6	A	23.6	A	20.9	P	103.7	P	18.7	A	13.3	M	68.3	P	35.7	A	28.5	A	32.4	A
266473_at	83.2	A	118.5	A	94.7	A	213.5	A	249.8	P	244.8	P	190.3	A	146.9	A	94.4	P	21.7	A	35.3	A	115.9	A
266474_at	246.4	P	211.7	P	256.5	P	285	P	383.2	P	371.7	P	215	P	302.4	P	345.8	P	222.3	P	217	P	168.7	P
266475_at	53.3	A	37.3	A	36.2	A	21.6	A	19.8	A	18.5	A	78.5	A	18	A	18.6	A	49.4	A	34.7	A	2.3	A
266476_at	996.2	P	789.2	P	695.5	P	988	P	930	P	729.1	P	946.2	P	775.3	P	739.7	P	1043.3	P	870.1	P	688	P
266477_at	69.7	A	23.6	A	37.8	A	44.9	A	3.6	A	13.5	A	3.1	A	28	A	4.9	A	96.7	A	37.1	A	5.6	A
266478_at	118.6	P	182.2	P	214.5	P	242.9	P	237.1	P	324.9	P	217.4	P	244.6	P	393.9	P	128	A	158.5	P	181.3	P
266479_at	153.2	P	133.5	P	83.1	P	92.5	P	103.7	P	104.4	P	120.8	P	92.5	P	82.3	P	90.5	P	76	P	95.7	P
266480_at	113.9	P	87	P	119.5	P	144.1	A	98.3	P	80.4	P	32.7	A	61.9	P	53.4	P	127.9	P	115.7	P	100.3	P
266481_at	142.3	P	134.1	P	242.2	P	147.9	P	158	P	304.6	P	168.1	P	189.8	P	298.4	P	135.4	P	124.2	P	200.9	P
266454_at	56.9	A	8.3	A	20	A	39.9	A	23.6	A	5.7	A	49	A	10.3	A	24.5	A	32.7	A	35.9	A	33.4	A
266455_at	61.6	A	40.6	A	16.4	A	14.5	A	17.8	A	24.2	A	49.4	A	31.1	A	20.6	A	9.7	A	38.4	A	45.2	A
266456_at	149.3	P	185.1	P	210.4	P	185.5	P	188.8	P	175.6	P	304	P	197.8	P	203.7	P	139.8	M	127.7	P	132.8	P
266457_at	524.3	P	511.4	P	626.9	P	623.5	P	639.8	P	626.5	P	666.7	P	574.3	P	674.2	P	512.7	P	421.3	P	679.9	P
266426_x_at	141.5	A	62	P	55.3	A	37.7	A	49.2	A	43.7	P	67.9	P	66.6	M	56.9	P	60.3	A	61.8	M	84.1	P
266427_at	87.2	A	54.7	A	47	A	75.1	A	65.5	A	81.2	P	39.5	A	41.4	A	75.6	P	72	A	42.2	A	86.3	P
266428_at	316.2	P	353	P	341.9	P	222.1	A	229.5	P	243.4	P	115	A	277.3	P	270.1	P	417.5	P	485.6	P	307.3	P
266429_at	53.4	A	39.5	P	58.6	P	42.9	A	45.6	P	30.7	P	60.2	A	30.9	P	22	P	124.1	A	52.2	P	42	P
266430_at	68.4	A	41.6	A	50.9	A	24.7	A	37	A	19.9	A	30.2	A	14.2	A	32.9	A	106.9	P	39.5	M	30.3	A
266431_at	67.9	A	30	A	7.2	A	4.3	A	21.6	A	22.4	A	11.5	A	14.9	A	10.9	A	37.2	A	13.2	A	6.5	A
266432_s_at	3.3	A	0.6	A	15.2	A	3.4	A	9.9	A	1.2	A	9.9	A	4.4	A	10.1	A	4.2	A	14.3	A	1.9	A
266433_at	70.5	A	10.4	A	2.6	A	56.7	A	30.5	A	1.9	A	5.7	A	14.9	A	3.6	A	24.6	A	44.2	A	9.8	A
266434_s_at	22	A	23.7	A	14.3	A	41.8	A	25.9	A	8.4	A	4.6	A	9.4	A	6.7	A	20.3	A	22.6	A	1.6	A
266435_s_at	4.7	A	3.7	A	0.7	A	30.9	A	17.4	A	6.9	A	12.6	A	1.7	A	2.6	A	33.5	A	12.6	A	13.3	A
266436_at	74.3	A	61.3	A	86.4	P	88.7	A	165.3	P	118.6	P	41.4	P	101.7	P	2.1	A	97.1	M	92.8	P	35.8	A
266437_at	646.4	P	659.9	P	965.5	P	481.8	P	599.6	P	714.4	P	415	P	490.9	P	617.4	P	495.8	P	680.6	P	858.8	P
266438_at	40.8	A	51.7	A	37.7	A	42.4	A	49.5	A	69.2	P	61.1	A	24	A	54.3	A	9.4	A	67.7	A	56.8	A
266439_s_at	148.3	P	56.1	P	87.6	P	50	M	66.2	P	113.1	P	63.5	P	55	P	112.2	P	108.5	P	46.3	A	57.2	P
266440_at	97.9	A	95.1	P	103.9	P	105.1	P	78.7	P	137.7	P	102.3	P	103.8	P	125.5	P	70.3	A	103.1	P	148.2	P
266441_at	70.1	A	5.9	A	48.7	A	12.6	A	79.3	A	89.2	A	6.8	A	73.1	A	85.9	A	59.6	A	80	A	96.5	A
266442_at	223	P	81.6	A	121.1	P	86.5	A	134	P	135.7	P	114.9	A	121.9	P	134.3	P	57.8	A	102.1	P	123.5	P
266443_at	14.6	A	44.3	A	30.7	A	38.4	A	4.7	A	8.4	A	6.2	A	8.1	A	13.5	A	14.3	A	6	A	25.4	A
266444_at	118	P	37.9	A	87.8	P	60.3	P	38.9	P	34.9	P	36.1	A	17.2	P	32.7	P	73.2	A	56.1	P	48.1	P
266445_at	266.4	P	285.8	P	248	P	161.6	P	339.5	P	393.1	P	227	P	243	P	230.7	P	266.1	P	278.5	P	259.5	P
266446_at	50.1	A	38.1	A	43.3	M	38.7	A	36.2	P	39.8	P	70.6	A	39	P	38.9	P	48.3	A	65.2	P	33.3	A
266447_at	191	P	222.9	P	203.4	P	442.3	P	382.6	P	304.3	P	389.7	P	300.3	P	290.5	P	211.4	P	189.1	P	166.5	P
266448_s_at	225.9	P	232	P	230.6	P	115	P	225.4	P	240.1	P	158.5	P	211.6	P	212.6	P	155.8	P	230.4	P	119.6	P
266449_at	174.2	P	122.5	P	132.3	P	243.1	P	209.9	P	158.8	P	214.1	P	202.6	P	175.3	P	125.3	P	153.9	P	203.8	P
266450_s_at	35.8	A	41.9	P	40.2	P	38.1	M	68	P	99.2	P	34.5	P	111.6	P	114.4	P	56.6	A	41.6	P	62.8	P
266451_at	817	P	925.2	P	1372	P	975.6	P	1519.3	P	1568.3	P	1027.2	P	1243.7	P	1345.1	P	865.9	P	845.4	P	1054.6	P
266452_at	111.2	A	142.1	P	141.6	P	96.2	P	96.4	P	115.8	P	194.9	P	99.3	P	139.6	P	173.2	P	141.4	P	90	P
266453_at	70.1	A	42.5	A	42.4	A	5	A	35.3	A	34.4	A	20.3	A	35.3	A	40.6	P	47.1	A	45.5	A	33.1	A
266394_at	290.2	P	277.2	P	249.7	P	512.3	P	498.8	P	461.3	P	658.1	P	552.1	P	490.4	P	280.5	P	280.6	P	291.5	P
266395_at	127.8	A	108	P	201.8	P	764.7	P	1107	P	975.2	P	768.2	P	914.7	P	929.5	P	90.2	P	150.1	P	115.2	P
266396_at	317	P	252.8	P	164.6	P	144.8	P	97.6	P	50.7	P	53.8	A	109.5	P	64.5	P	281.3	P	251.5	P	181.7	P
266397_at	7.1	A	58.6	P	6.6	A	52.5	P	31.6	P	31.6	P	43.8	A	27.4	P	27.8	P	44.5	A	21.7	A	38.1	A
266398_at	37.7	A	106.1	P	58.1	A	76.1	A	74.9	P	78.6	P	71.9	A	120.4	P	88.8	P	91.3	A	74.7	A	76.5	A
266399_at	333.1	P	243.7	P	315.5	P	576.5	P	590.4	P	480.4	P	538.2	P	636	P	598.3	P	313.5	P	287.4	P	395	P
266400_at	99.6	A	146.2	P	134	P	124.8	P	135.1	P	177	P	107.9	A	134.3	P	180.8	P	104.9	P	86.9	P	150	P
266401_s_at	14	A	39.7	A	29.8	A	68.3	A	50.8	P	53.6	P	21.6	A	39	A	62	P	51.8	A	22.9	A	24.7	A
266402_at	24.1	A	97.7	P	99.1	P	83.6	P	97.6	P	136.4	P	32	A	109.6	P	143.7	P	84.6	P	73	P	60.2	P
266403_at	79.5	A	30	A	55.5	P	35.7	A	49.7	P	39.9	P	85.5	P	39.3	P	44.1	P	63.5	A	40.9	P	28.9	A
266404_at	43.6	A	35.9	A	16.5	P	55.4	M	22.1	M	15.7	A	30.3	A	24	P	16.3	A	49.3	A	23.9	P	25.3	P
266405_at	30.5	A	79.6	A	55.1	P	72.3	P	91.7	P	105.7	P	58.7	A	84	P	111.9	P	12.6	A	70	P	18.9	A
266406_at	31.3	A	40.6	M	28.1	A	45.1	A	37.2	P	56.4	P	3.9	A	40.9	P	40.8	P	66.9	M	62.1	A	33.1	M
266407_at	626.4	P	472.5	P	365	P	330.1	P	338.3	P	403.8	P	451.6	P	399.9	P	352.7	P	569.1	P	492.4	P	442.9	P
266408_at	22.2	A	10.2	A	20.8	A	78.4	A	33.8	A	24.2	A	79.9	A	19.3	A	43.3	A	57.4	A	63.2	P	31	A
266409_at	35.5	A	7.5	A	2.9	A	4.7	A	1.2	A	2.1	A	4.4	A	1.5	A	4.4	A	6.6	A	3.1	A	2.9	A
266410_at	200.1	P	170.2	P	256.7	P	143.9	P	196.9	P	345.8	P	131	P	154.8	P	268.9	P	82	P	148.4	P	164.6	P
266411_at	149.9	M	123.4	A	141	P	217.3	P	242	P	148.5	P	236.5	P	175	P	240.5	P	159.1	A	114.6	P	132.3	P
266412_at	14.3	A	7	A	28.7	A	6.1	A	21.9	A	20.8	A	47.1	A	23.1	A	27.6	A	43.7	A	30.3	A	4.1	A
266413_at	144	P	135.2	P	103.8	P	221.6	P	216.9	P	149.3	P	164.9	P	151.7	P	153.8	P	108.6	P	91.5	P	85.6	P
266414_at	214.5	P	169.5	P	231.5	P	243.3	P	401.3	P	312.1	P	283.3	P	297.8	P	351.4	P	185.5	P	193.9	P	142.1	P
266415_at	7619	P	5463.3	P	5269.2	P	12598.5	P	6233.4	P	4219.5	P	15411.7	P	6179.9	P	4640.6	P	6930.5	P	5072.7	P	5181.2	P
266416_at	650.3	P	600.3	P	467.3	P	610.8	P	690.7	P	580	P	775.6	P	689.5	P	547.9	P	598.9	P	524.7	P	518	P
266417_at	210	P	236.9	P	262.8	P	371.2	P	482.3	P	544	P	454.9	P	547.8	P	503.8	P	286.4	M	254.6	P	245	P
266418_at	260.8	P	228.2	P	233.3	P	670.2	P	423.5	P	351.8	P	1016.3	P	472.7	P	389.7	P	239	P	247.4	P	231.2	P
266419_at	91.7	A	75.2	P	49.1	P	96.8	A	109.2	P	78	P	101.6	P	100.4	P	78.3	P	29.6	A	37.7	A	63	P
266420_at	314.5	P	274.7	P	265	P	471.9	P	467.4	P	438.3	P	503.5	P	472	P	404.9	P	481.1	P	272	P	280.6	P
266421_at	6398.8	P	5442.9	P	4904.2	P	15058.9	P	7180.7	P	5383.9	P	16541.9	P	7822.9	P	5225.6	P	5653.1	P	4421	P	4165.8	P
266422_at	151.6	P	197.2	P	165.9	P	212.9	P	306	P	402.6	P	247.4	P	319.7	P	369.3	P	200.1	P	178.9	P	134.6	P
266423_at	52.3	A	51.4	P	61.2	P	52.4	A	52.2	P	62.3	P	67.3	P	47.7	P	42.5	P	46.7	A	53.4	P	44.9	P
266424_at	28	A	65.1	A	64.2	P	125.8	A	65.7	P	44.3	P	92.9	A	79.8	P	47.5	P	68.7	A	72.8	M	21.6	A
266425_at	97.5	A	3.4	A	20.2	A	66.7	A	22.5	A	35.2	A	13.4	A	15.8	A	20.8	A	4.9	A	22	A	28.2	A
266391_at	137.4	P	101.7	P	142.8	P	76	P	76.4	P	87.7	P	81.5	A	80.7	P	75.3	P	141.6	P	145	P	108.7	P
266392_at	18.1	A	2.9	A	2.1	A	3.3	A	1.7	A	3.5	A	4.7	A	2.7	A	4.9	A	5.3	A	1.4	A	5.2	A
266393_at	25.7	A	0.5	A	1.5	A	1.6	A	2.6	A	0.2	A	2	A	6.9	A	0.3	A	2.7	A	3.7	A	0.9	A
266363_at	274.7	P	207.1	P	307	P	152.2	P	121.1	P	152.3	P	113.3	A	133	P	127.1	P	284.9	P	237	P	377.7	P
266364_at	35.8	A	36.8	A	26.6	A	138.3	P	328.7	P	270.8	P	111.4	A	152.4	P	260.6	P	58.8	A	77.4	P	50.4	A
266365_at	23.4	A	129.6	P	254.8	P	150.8	P	216.8	P	507.8	P	159.8	P	198.3	P	506	P	18.3	A	104.5	P	165.4	P
266366_at	2179.2	P	1996.8	P	1651.2	P	2185.9	P	1516.9	P	1257.8	P	2171.5	P	1353.6	P	1341.2	P	2243.6	P	1993.2	P	1779.6	P
266367_s_at	6.8	A	2	A	12.8	A	3	A	7.4	A	13.3	A	6.9	A	0.9	A	20.3	A	53	A	21.7	A	4	A
266368_at	179.7	P	362.9	P	223.3	P	229.3	P	245.6	P	208.1	P	227.3	P	264.1	P	187.4	P	458.6	P	544.1	P	245.1	P
266369_at	75.3	A	57.8	A	72	P	7.5	A	69.2	M	76	P	58.1	A	78.4	P	69.9	P	50.9	A	40.6	A	41.8	A
266370_at	131.2	P	114.7	P	113.8	P	140.9	P	156.5	P	159.5	P	209.1	P	191.1	P	215.8	P	144.8	P	203.9	P	84.9	P
266371_at	1117.6	P	1614.6	P	1082.5	P	1316.3	P	2509.1	P	1824.1	P	1606.2	P	2114.9	P	1554.5	P	925.8	P	1451.3	P	784.5	P
266372_at	30.6	A	40.1	P	50.9	P	38.9	A	62.3	P	87	P	30.7	A	78.1	P	93.9	P	10.6	A	45.9	P	46	P
266373_x_at	112.5	A	53	A	42.3	A	38.9	A	134.2	P	29.6	A	52.7	A	27.9	A	26	A	19.8	A	95.3	P	14.3	A
266374_at	50.8	A	9.1	A	6.2	A	22.5	A	39	A	40.1	A	85.4	A	33.4	A	2.4	A	84	A	13.8	A	10.8	A
266375_at	61.1	A	2.2	A	19.1	A	3.8	A	7.1	A	19.7	A	3.3	A	4.7	A	29.7	A	17.4	A	13.9	A	4.8	A
266376_at	45.3	A	26.7	A	49	A	58.6	A	33.4	A	15	A	42.7	A	32.6	A	13.6	A	65.3	A	42.1	A	42.2	A
266377_at	5.3	A	0.7	A	0.9	A	2.2	A	0.6	A	0.8	A	1.2	A	0.7	A	0.5	A	1.6	A	0.8	A	1	A
266378_at	6.9	A	10.7	A	5.8	A	13.1	A	19.8	A	5.6	A	11.4	A	3.6	A	16	A	47.3	A	40.6	A	6.2	A
266379_at	13.8	A	8.2	A	5.6	A	40.6	A	2.2	A	2.8	A	4.5	A	2.4	A	2.3	A	72.1	A	9.6	A	7.5	A
266380_at	52.6	A	96.9	P	91.4	P	87.8	A	95.3	P	142	P	148.4	A	96.2	P	126.4	P	101.6	A	100.1	P	84.5	P
266381_at	16.4	A	5	A	21.7	A	10	A	10.5	A	14.8	A	9.5	A	9.1	A	11	A	5.6	A	9.9	A	17.1	A
266382_at	21	A	41.7	A	19.6	A	7.5	A	14.8	A	21.5	A	51.6	A	16.2	A	16.7	A	42.6	A	45.3	P	40.3	A
266383_at	52.5	A	18.3	A	19.4	A	43.2	A	4.8	A	10.7	A	5.3	A	6.4	A	13.3	A	5.4	A	24.5	A	2.1	A
266384_at	121.2	P	57.9	P	76.1	P	90.6	P	109.3	P	104.1	P	102	P	116.8	P	107.2	P	53.3	P	45	P	68	P
266385_at	85.4	P	109.8	P	69	P	105	P	62.8	P	33.1	A	82.5	A	51.2	M	34.9	P	98.4	A	48.2	P	109.9	M
266386_at	104.3	A	8.9	A	8.3	A	12.6	A	11.7	A	25.7	A	10	A	5.8	A	2.3	A	11.3	A	5.6	A	7.4	A
266387_at	6	A	3	A	1.2	A	2.4	A	4.2	A	1.3	A	8.9	A	1.9	A	1	A	8.1	A	1.2	A	18.3	A
266388_at	14.3	A	17.4	A	24.1	A	44.9	A	27	P	64.5	P	43.1	A	32.2	M	52.9	P	66.2	A	43.3	A	43.9	P
266389_s_at	48.1	A	44.5	P	72.7	P	60	A	75.3	P	98.4	P	49.4	P	74.2	P	126.4	P	51	A	51.5	P	135.2	P
266390_at	69.5	A	42.5	A	39.1	A	37.1	A	40.3	A	31.6	A	44.3	A	32.2	A	34.1	A	48	A	29.1	A	37.3	A
266356_at	63.9	P	77.3	P	59.3	P	41.7	A	69.2	P	44.8	P	78.6	P	53.7	P	49.3	P	48.5	A	92.9	P	70.2	P
266357_at	7.6	A	26.2	A	5.8	A	4.1	A	14	A	9.7	A	8.5	A	12.7	A	2.3	A	35.4	A	0.9	A	1.8	A
266358_at	41.1	A	82	A	63.7	A	121.5	A	170.8	P	133.9	P	168.2	P	166	P	120.6	P	133.3	A	85.7	A	85.8	P
266359_at	266.2	P	262.8	P	253.6	P	211.3	P	293.4	P	284.1	P	275.6	P	310.3	P	292.7	P	250.8	P	269.3	P	229.9	P
266360_at	47.7	A	39	A	57	A	36.3	A	80.3	P	102.2	P	55.2	A	79	P	72	P	18.9	A	83.3	P	78	P
266361_at	141.2	P	105	P	162.4	P	99.2	P	96.8	P	109.3	P	94.4	P	88.4	P	104	P	91.2	A	106.7	P	115.3	P
266362_at	40.6	A	66.7	A	82.5	P	94.2	A	103.2	P	99.2	P	90.2	A	73	P	96.7	P	95	A	56.8	M	72.1	P
266332_at	24.9	A	54.8	A	47.2	A	96.5	A	52.9	M	66.5	A	65.4	A	31.5	A	19.7	A	101.1	A	56.7	A	5.6	A
266333_at	6.6	A	33.8	A	61.1	P	48.4	A	62.2	P	57.1	P	5.4	A	58.3	P	74.8	P	12.4	A	43	P	26.8	A
266334_at	193.8	P	168.1	P	183.6	P	362.1	P	394.6	P	276.2	P	389.2	P	369.4	P	329.4	P	173.8	P	121.4	P	120.3	P
266335_at	219.9	P	241	P	218.7	P	130.7	P	123.3	P	160.9	P	157.5	P	152.8	P	135.6	P	186.9	P	178.1	P	163.7	P
266336_at	104.1	A	107.5	A	50.5	A	117.8	A	116	A	87.3	A	194.5	A	98.4	A	125	A	119.3	A	88.9	A	118.2	M
266337_at	82.7	M	65.9	P	45.7	P	117.7	A	64.8	P	86.6	P	38.7	P	77.7	P	51.6	P	48.3	A	80	P	41.7	M
266338_at	117.4	P	96.8	M	117.8	P	116	P	95.7	P	180	P	150.5	P	108.2	P	136.7	P	93.2	M	86.5	A	85.3	M
266339_s_at	46.4	A	1	A	6.4	A	1.8	A	9.8	A	10.5	A	9.4	A	5.9	A	5.8	A	2.4	A	1.8	A	1.3	A
266340_at	41.2	A	62.8	A	94.8	P	48.5	M	61.5	P	81.6	P	64.7	A	57.1	P	38	P	61.4	A	53	P	30.7	A
266341_at	80.2	P	49.1	P	33.8	P	46.7	P	42.1	P	56	P	62.7	P	47.5	P	76.9	P	50.6	A	32.9	A	48.4	P
266342_at	602.9	P	420.7	P	274.3	P	283.2	P	332.3	P	284.3	P	302.7	P	375.3	P	203.3	P	580.8	P	457.4	P	409	P
266343_at	21.8	A	24.4	A	10.5	A	5.4	A	40.7	A	18.4	A	43.9	A	26.3	A	5.2	A	29.9	A	7	A	25.7	A
266344_at	104.9	A	38.2	A	81.2	P	53.8	A	68.4	P	65.3	P	91.4	A	82.8	P	53.1	P	86.4	P	48.5	P	71.2	P
266345_at	174.8	P	195.1	P	146.4	P	168.7	P	198.6	P	275.5	P	255.5	P	289.1	P	129.7	P	161.8	P	162.2	P	236.5	P
266346_at	128.8	A	58.5	A	62	A	79.6	A	46.5	A	35.2	A	19.1	A	44.2	A	24.8	A	46.6	A	71.2	A	16.5	A
266347_at	156.7	A	192.5	A	171.7	P	125.6	A	141.3	M	190.2	P	74	A	162.8	P	134.7	M	90.1	A	205.6	M	153.6	P
266348_at	830.9	P	1520.6	P	1126.3	P	414.3	P	671.7	P	898.6	P	501.4	P	606.9	P	744.4	P	974.9	P	1264.7	P	1142.7	P
266349_at	5.5	A	10.8	A	25.7	A	15.8	A	3.6	A	44.6	A	13.3	A	6.6	A	14.2	A	7.8	A	3.8	A	11.5	A
266350_at	293.3	P	184.2	P	235.9	P	269.2	P	468.4	P	371	P	311.7	P	492.3	P	393	P	180.3	P	172.6	P	216.5	P
266351_at	1756.3	P	1632.9	P	1196.9	P	1212.4	P	903.4	P	678.1	P	974.3	P	930.7	P	717.5	P	1862	P	1632.1	P	1425.2	P
266352_at	131.1	P	74.6	P	59.3	P	53.8	A	73.7	P	51.1	P	90.8	P	96.9	P	63.1	P	82.2	P	61.5	P	67	P
266353_at	1041.3	P	1397.5	P	678.2	P	1964.8	P	2751.7	P	1250.2	P	2162.4	P	1931.9	P	987.2	P	1057.9	P	817.1	P	605.3	P
266354_at	12.1	A	4.5	A	2.2	A	6.3	A	2	A	0.9	A	3.7	A	1.2	A	3.2	A	10.8	A	3.6	A	1.5	A
266355_at	39.6	A	68.2	A	61.4	A	55.7	A	69	A	35.5	A	50.2	A	75.8	A	39	A	66.1	A	61.4	A	50	A
266328_at	390.6	P	667.9	P	682.9	P	320.7	P	457.7	P	509.7	P	335.2	P	416	P	426.6	P	451.9	P	689.8	P	455	P
266329_at	506.1	P	575	P	425.8	P	348.4	P	341.2	P	314.3	P	321.4	P	355.3	P	279.7	P	422.7	P	432	P	369.6	P
266330_at	2038.4	P	2112.1	P	1461.9	P	886.2	P	851.1	P	531.3	P	1190	P	644.5	P	619.3	P	2617.6	P	1383.9	P	1816.2	P
266331_at	738	P	699.6	P	1000.6	P	449.8	P	511.7	P	619.4	P	333.7	P	519.3	P	336.5	P	527.7	P	671.3	P	555.4	P
266300_at	424.3	P	586.8	P	753.4	P	405.5	P	461.4	P	541.1	P	310.4	P	413.8	P	368.3	P	371.3	P	460.9	P	601.1	P
266301_at	7.2	A	7	A	4.6	A	8.2	A	3.6	A	2.6	A	6	A	2.6	A	1.5	A	9	A	3.5	A	5.5	A
266302_at	442.4	P	382.2	P	405.5	P	386.3	P	336.4	P	336.7	P	246	P	354.8	P	362.5	P	377.9	P	374.2	P	335.5	P
266303_at	100.4	A	131.9	P	151.9	P	146	P	226.8	P	202.7	P	182.5	P	186.3	P	213.2	P	57.2	A	69.7	P	136.8	P
266304_at	198.6	P	222.5	P	274.2	P	146.1	P	198.9	P	315.2	P	169.7	P	206.7	P	337	P	185.5	P	208.8	P	283.8	P
266305_at	8.1	A	7.8	A	2.8	A	46.5	A	10.6	A	7.3	A	22	A	10	A	1.5	A	14.2	A	0.6	A	18.6	A
266306_at	121.1	P	122.8	P	116.8	P	119	P	172.8	P	156.2	P	153.8	P	218.4	P	178.3	P	181.6	P	107.2	P	201.6	P
266307_at	8.5	A	23.5	A	28.9	A	10.7	A	2.3	A	1.7	A	39.2	P	16.3	A	25.3	P	14.1	A	14.8	A	14.3	A
266308_at	86.8	P	16.9	P	27	A	8.7	A	12.1	A	14.4	A	18.7	A	16.6	P	29.5	P	50.8	A	24.5	A	37.3	A
266309_at	93.2	A	40.3	A	27.7	A	83.6	A	50.2	A	39.9	M	37.2	A	37.9	A	20.6	P	71.4	A	71.2	P	32.9	A
266310_at	291.9	P	222.4	P	205.6	P	187.8	P	276.5	P	253.6	P	175.2	P	317.1	P	316.5	P	229	P	233	P	285.7	P
266311_at	168.5	P	108.9	P	148.2	P	213.4	P	204.6	P	137.7	P	291.7	P	214.3	P	164	P	113.5	P	75.5	P	176.5	P
266312_at	815	P	791.4	P	828.5	P	1813.2	P	1842.5	P	1711.8	P	1973.8	P	2066.4	P	1915	P	859.5	P	937.7	P	969	P
266313_at	109.9	A	110.3	A	193	P	127.3	P	145.4	P	219.1	P	235.3	P	292.9	P	391.7	P	171.5	P	412.9	P	649.4	P
266314_at	152.4	M	228.7	P	222.4	P	237.4	M	291.7	P	452.3	P	277.2	P	179.2	P	410.1	P	109.8	A	200.3	P	242.5	P
266315_at	58.7	A	144.4	P	171.7	P	159.7	P	136.7	P	242.3	P	83.5	A	145.8	P	168.2	P	67	A	146.4	P	86.7	P
266316_at	110.3	P	65.7	A	116.1	P	132.5	P	141.6	P	126.2	P	193.5	P	190.5	P	152.2	P	95.4	M	116.7	P	104.7	P
266317_at	543.7	P	726.7	P	667.4	P	1001.7	P	1116.1	P	806.3	P	961.3	P	972.2	P	956.3	P	700.7	P	694.9	P	530.5	P
266318_at	205.9	P	137.1	P	160.3	P	63.1	A	137.6	P	171.5	P	170.8	P	134	P	169	P	163	A	152.7	A	165.7	A
266319_s_at	301.7	P	240.4	P	348.8	P	398.9	P	186.2	P	307.4	P	301.6	P	170.2	P	249.5	P	338.9	P	245.9	P	323	P
266320_at	24	A	18.3	A	34.9	A	104.8	P	136.4	P	76.1	P	90.3	P	79.1	P	61.8	P	42.3	A	26	P	34	A
266321_at	122.9	A	64.2	A	51.3	P	61.8	A	72.5	P	75.7	P	56.2	A	69.4	P	50.5	P	48.3	A	47.8	A	43.6	A
266322_at	512.6	P	413.7	P	444.5	P	372.6	P	395.7	P	311.7	P	208.4	P	458.9	P	338.1	P	514.1	P	531.1	P	320.7	P
266323_at	96.4	M	73.7	P	148.6	P	151.1	P	162.9	P	194.9	P	111.8	P	183	P	172.2	P	10.2	A	122.9	P	98.9	P
266324_at	85.2	A	143.4	P	169.5	P	117.7	P	111.7	P	170.6	P	80	P	126.8	P	185.4	P	184.5	P	128.2	P	161.9	P
266325_at	36.5	A	85.4	P	101.1	P	113.4	P	114.1	P	144.7	P	107.4	M	80.5	P	147.1	P	37.1	A	81.9	A	97.6	P
266326_at	200.9	P	275.9	P	240.7	P	1754.7	P	1948.3	P	1943.9	P	2048.4	P	1582.8	P	1626.5	P	176.9	P	251.5	P	252.4	P
266327_at	234.3	P	234	P	179.7	P	233.6	P	133.6	P	87.2	P	176	P	180.2	P	69.9	P	203.9	P	217.1	P	189.6	P
266268_at	139.3	A	254.2	P	203.8	P	286.2	P	156.8	P	241.6	P	209.7	P	202.9	P	165.6	P	149.4	P	261.7	P	168.7	P
266269_at	21.1	A	84.6	A	68.8	A	70.4	A	54.6	A	55.5	A	66.5	A	53.1	A	59.1	A	91	P	77.3	A	93.5	P
266270_at	92.6	A	53.7	A	2.6	A	76.3	A	43.6	M	11	A	41.8	A	67.4	P	14.8	A	48.9	A	21.6	A	17.3	A
266271_at	71.7	A	54.6	A	27.2	A	115.3	A	106.1	P	68.5	P	196.1	P	71.6	P	60.6	P	58	A	41.1	A	47	A
266272_at	68.9	A	26.9	A	31.1	P	62.6	A	24.4	A	36.9	A	103.9	P	25.6	A	28.2	M	43.4	A	22.6	A	27.9	A
266273_at	32.7	A	9.7	A	1.4	A	7	A	15.3	A	18.3	A	4.2	A	9.5	A	6.2	A	6.5	A	3.7	A	1.9	A
266274_at	31.8	A	101.6	A	56.6	A	78.9	A	48.5	A	7.6	A	14.3	A	22.9	A	35.1	A	99.5	A	82.7	A	55.8	A
266275_at	147.6	P	149.4	P	107.2	P	124.1	P	134.2	P	73.1	P	125.2	P	106.7	P	86.3	P	242.3	P	119.7	P	115.1	P
266276_at	71.6	A	102.4	P	71.6	P	101.4	P	115.4	P	81.9	P	79.1	P	95.9	P	90.3	P	80.5	A	91.1	P	64.6	P
266277_at	571.8	P	582.4	P	325.7	P	397.8	P	382.7	P	300	P	323.2	P	456.1	P	337	P	560.5	P	544.7	P	351.9	P
266278_at	96.6	P	49.4	P	87.7	P	72.8	P	45.9	P	48.5	P	69.7	P	31.5	P	47.7	P	65.1	A	74.7	P	102.9	P
266279_at	799.2	P	836.5	P	715.6	P	310.7	P	389.2	P	518.3	P	261.1	P	444.6	P	371.8	P	700.5	P	849.6	P	900.9	P
266280_at	57.9	A	87.7	P	46.6	A	113.1	P	94.3	P	75.5	P	102.1	P	97.2	P	111.9	P	70.1	A	62	P	77.7	A
266281_at	70.2	A	1.1	A	15.9	A	2.7	A	20.8	A	1.1	A	39	A	15.3	A	8.8	A	6	A	2.4	A	2.2	A
266282_at	21.8	A	10.9	A	26.9	A	21.7	A	27.8	A	13.7	A	39.8	A	4.8	A	17.3	A	11.9	A	7.7	A	17.8	A
266283_at	207.3	P	120	P	225	P	173.6	P	183.5	P	383.1	P	167	P	222.9	P	396.8	P	196.7	P	149.3	P	206.9	P
266284_at	65.8	A	46	P	129.5	P	69.8	A	96.9	P	147	P	51.2	P	89.6	P	134	P	11	A	87.8	P	66.3	P
266285_at	761.3	P	738.8	P	625.6	P	646.2	P	374.4	P	364.7	P	487.3	P	381.6	P	442.8	P	772.6	P	610.4	P	552.3	P
266286_at	64.9	A	36.2	P	31.6	A	24.5	A	26.7	P	16.9	A	28.3	P	26.9	A	17.3	A	19.3	A	35.2	P	13.9	A
266287_at	21.5	A	18.9	A	26.1	A	29.7	A	35.6	A	20.3	A	9	A	28.2	A	3.8	A	48.6	A	18.8	A	27.9	A
266288_s_at	109	P	127.2	P	233.5	P	105.7	P	242.3	P	383	P	141	P	198.6	P	371	P	92.4	P	160.1	P	192.3	P
266289_at	342.4	P	399.9	P	315.8	P	524.1	P	459.2	P	381.5	P	606.6	P	379.1	P	379.7	P	337.3	P	361.1	P	307.9	P
266290_at	176.9	P	204.9	P	226.5	P	226.4	P	250	P	217.3	P	251.7	P	273.5	P	265.1	P	352.6	P	351.8	P	387.8	P
266291_at	547.2	P	443.7	P	441.9	P	194.8	P	225.7	P	250.5	P	232.7	M	217.8	P	280.6	P	374.9	P	341.1	P	352.5	P
266292_at	74.4	A	15.4	A	15.8	A	68.8	A	45.7	A	60.5	P	8.4	A	110	P	54.4	P	48.7	A	96.7	P	39	A
266293_at	244.5	P	307.1	P	131.7	P	208.3	P	229.5	P	205.3	P	159.6	P	351.4	P	230.2	P	295.6	P	208.3	P	201.3	P
266294_at	25.3	A	33.7	P	42.5	P	76.4	P	80.4	P	52.4	P	65.8	P	76.6	P	55.4	P	58.5	A	56.1	P	42.6	P
266295_at	592.4	P	634.7	P	950.5	P	1198.3	P	771.7	P	775.2	P	1270.4	P	764.4	P	834	P	610.9	P	643	P	840.5	P
266296_at	1138.3	P	1719.1	P	1285.2	P	863.7	P	880.4	P	598.8	P	829.7	P	889.3	P	723.4	P	2511.9	P	2658.8	P	1627.2	P
266297_at	175.3	P	114.6	P	164.5	P	244.2	P	349.7	P	315.4	P	244.6	P	366.2	P	380	P	138.2	P	128.8	P	167.2	P
266298_at	62.1	A	90.5	P	65.7	P	136.5	P	122.3	P	92.9	P	125.7	P	144.3	P	114	P	91	P	110.8	P	72.6	P
266299_at	784.6	P	979	P	1074.1	P	767.2	P	643.4	P	526.7	P	750.7	P	716.8	P	656.2	P	1137.3	P	1053.2	P	1013.6	P
266265_at	844.6	P	917.2	P	741.3	P	528.5	P	393	P	367.3	P	511.2	P	487	P	386.2	P	1050.8	P	920.1	P	808.8	P
266266_at	341.1	P	343.8	P	362	P	457.9	P	462.8	P	407.3	P	490.9	P	410.9	P	601	P	280.9	P	263	P	316.2	P
266267_at	120	A	49.8	P	53.3	P	115.8	P	152.1	P	88.1	P	169	P	152.2	P	68.8	P	119	P	118	P	138	P
266237_at	85.8	P	109.4	P	90.9	P	325.4	P	308.9	P	285.1	P	368.9	P	397.4	P	438.5	P	120.6	P	131.9	P	136.9	P
266238_at	1089.1	P	903	P	827.7	P	618	P	554.9	P	520.9	P	524.2	P	620.3	P	593.2	P	1102.6	P	889.6	P	1073.1	P
266239_at	185.4	A	176.5	P	145.5	P	450.2	P	647.1	P	534.4	P	754.2	P	684.1	P	835.4	P	206.8	P	199.2	P	211.4	P
266240_at	138	A	161.9	A	162.7	P	132.2	A	148.7	P	169.4	P	115.2	A	121.8	P	145.3	P	87.4	A	116.5	P	125.8	A
266241_s_at	8.3	A	44.3	P	104.5	P	12.7	A	25.1	P	86.4	P	13.8	A	44.8	P	93.8	P	60.5	A	41.7	P	73	P
266242_at	115.6	A	83.9	A	53.6	A	72.4	A	65.2	A	59.3	A	92.6	A	78	P	60.7	P	128.6	P	36.2	A	69.7	A
266243_at	15.5	A	4.3	A	3.3	A	6	A	3.6	A	4.1	A	1.5	A	1.8	A	1.7	A	1.8	A	23.4	A	10.7	A
266244_at	5.9	A	5.4	A	2.2	A	27.8	A	3.5	A	22.7	A	2.2	A	20.5	A	13	A	30.9	A	4.9	A	1.6	A
266245_at	19.5	A	1.7	A	5.8	A	3.4	A	1	A	7.9	A	23	A	1.1	A	8.2	A	24.2	A	26.8	A	0.8	A
266246_at	17.8	A	5	A	13.3	A	65	A	39	A	47.3	A	108.3	A	47.3	A	42.3	A	13.1	A	9.3	A	26.4	A
266247_at	102.9	P	159.5	P	222.7	P	135.5	P	108.1	P	109.9	P	130.5	P	110.1	P	105.3	P	150.1	P	194.8	P	164.3	P
266248_at	80	A	36.5	M	26.7	A	64.2	P	32.6	P	23.9	M	68.3	P	36.9	P	30.5	A	85	P	49.2	A	20.4	A
266249_at	10.2	A	1.8	A	2.2	A	1.8	A	2.8	A	2	A	2.5	A	1.2	A	1.6	A	2.3	A	0.7	A	0.6	A
266250_at	6.3	A	27.3	A	5	A	3.6	A	1.8	A	1.9	A	3.8	A	1.5	A	1.2	A	4	A	6.5	A	3.2	A
266251_s_at	53.2	A	30.5	M	25.6	A	9.6	A	48.5	P	11.7	A	53.9	P	14.5	A	9.9	A	33.9	A	37	P	5.2	A
266252_at	68.4	A	30.7	A	19.5	A	33	A	26.7	A	32	A	59.2	A	23.4	A	21.4	A	60.3	M	13	A	15.5	A
266253_at	91.6	P	169.8	P	206.1	P	457.3	P	782.8	P	818.5	P	878.7	P	1117.9	P	1586.1	P	144	P	210.2	P	302.6	P
266254_at	221.1	P	234.6	P	338.1	P	216.4	P	435.1	P	493.1	P	239.4	P	348.8	P	436.3	P	158	P	260.4	P	274.8	P
266255_at	10.4	A	9.6	A	18.1	A	29.4	A	35.9	A	40.2	A	4.2	A	20.8	A	35.5	A	3.7	A	4	A	13.1	A
266256_at	3311.1	P	3916.6	P	3850.7	P	7411.2	P	5842.5	P	5613.2	P	8923.8	P	6319	P	5796.8	P	2983.4	P	3670.8	P	3824.3	P
266257_at	175.5	P	181.4	P	197.4	P	275.6	P	261.4	P	325.1	P	201	P	266.4	P	241.7	P	102.3	A	179.4	P	161.9	P
266258_at	3468.7	P	3345.5	P	3348.7	P	4822.4	P	4214.8	P	3941.2	P	5794.6	P	4570.9	P	4026.7	P	3074.9	P	3805.6	P	3257.5	P
266259_at	941.7	P	735.3	P	551.6	P	419.4	P	243.6	P	211.7	P	404.2	P	283.9	P	144.7	P	945.9	P	778.1	P	734.7	P
266260_at	601.1	P	588.7	P	627.7	P	592.3	P	820.6	P	739.3	P	528.3	P	741.6	P	581	P	614.1	P	633.2	P	584.5	P
266261_at	241.7	M	350	P	261.7	P	241.2	P	247	P	208.2	P	198.8	P	228.1	P	144.8	P	273.6	P	324	P	301.8	P
266262_at	197.8	A	132.3	M	121.9	P	65.6	A	141.7	P	133.5	P	143.7	P	133.1	P	217.6	P	188.7	P	140.8	P	187.7	P
266263_at	7.3	A	19.9	A	31	A	9.3	A	16.6	A	1.3	A	7.2	A	2.7	A	1.9	A	7.4	A	24.5	A	14.8	A
266264_at	99.7	A	213	P	203.7	P	307	P	351.2	P	299.8	P	455.7	P	354.8	P	489.2	P	175.8	P	155	P	236.6	P
266205_s_at	3628.2	P	3478	P	3499	P	3155.3	P	2711.9	P	2508.2	P	2878.8	P	2455.8	P	2570.3	P	3640.1	P	3952.9	P	2769	P
266206_at	1109.6	P	753.1	P	613.6	P	1976.4	P	1226.3	P	1177.8	P	1901.1	P	1466.8	P	1351.5	P	1210.8	P	711.1	P	1125.6	P
266207_at	1221.5	P	879.6	P	773.6	P	697.3	P	887.5	P	1046.1	P	759.3	P	1018.4	P	1186.5	P	1131.5	P	723.4	P	1012.8	P
266208_at	60.7	A	40.8	P	37.9	P	61.1	P	51.2	P	65.3	P	55.1	A	67.7	P	82.8	P	88.5	P	42.4	P	20.4	P
266209_at	8	A	30.5	A	40.4	A	120	P	239.6	P	177.5	P	106.2	P	133.2	P	231	P	9.7	A	17.4	A	19.9	A
266210_at	3912.7	P	4411.1	P	3747.1	P	6776.6	P	4332.1	P	4072.2	P	9824.3	P	5061.3	P	5035.2	P	3859.6	P	4265.6	P	4403.9	P
266211_at	78.3	A	68.6	A	67	A	20.2	A	33.1	A	25.6	A	72.5	A	37.9	P	29.2	A	99.1	P	80.6	A	25.1	A
266212_at	38.1	A	37.3	A	15.8	A	61.4	A	29	A	13.5	A	37.9	A	23.3	A	25.2	A	31.4	A	27.9	A	1.5	A
266213_s_at	10.3	A	2.8	A	2.6	A	3.7	A	2.2	A	4.5	A	13.9	A	3.2	A	1.7	A	38.1	A	5.8	A	16.3	A
266214_at	1.8	A	3.6	A	18.2	A	2.6	A	8	A	4.1	A	2.7	A	2.4	A	0.1	A	3.2	A	4.1	A	4.5	A
266215_at	5500.9	P	4637.1	P	6170.9	P	6400.5	P	3375.8	P	2814	P	6173	P	3836.6	P	3281.7	P	6168	P	5038.8	P	5471.4	P
266216_at	154	P	164.5	P	170.8	P	136.2	P	161.9	P	201.1	P	141.8	P	139.9	P	192.5	P	173.3	P	151.1	P	194.6	P
266217_at	7.9	A	18.9	A	9.8	A	24.8	A	13.2	A	20.1	A	50.3	A	11.1	A	15.1	A	54.7	A	11.1	A	27	A
266218_s_at	13.1	A	6.3	A	44.5	A	8.6	A	35.9	A	17.4	A	59.5	A	27.5	A	15.8	A	109.2	A	72.7	A	14.8	A
266219_at	116.3	A	120.5	P	110.7	P	95.4	P	58.9	A	81.1	P	89.7	M	51.9	A	84.7	P	136	M	127.3	P	149	P
266220_at	7.3	A	2.1	A	0.6	A	32.2	A	7.8	A	14.3	A	27.4	A	5.6	A	11.6	A	54.1	A	1.8	A	1.5	A
266221_at	93.6	P	128.2	P	106.4	P	242.2	P	188.3	P	178.5	P	234.2	P	130.3	P	127.3	P	91.9	A	119.1	P	90.1	P
266222_at	9	A	8.8	A	12.3	A	34.2	A	0.8	A	11.8	A	10.7	A	13.8	A	18.8	A	34.6	A	14.8	A	3.8	A
266223_at	129.9	P	210.5	P	239.5	P	417.3	P	297.9	P	328.9	P	535.3	P	216.4	P	318.2	P	161.8	P	104.4	P	162.7	P
266224_at	2413	P	2800	P	2683	P	1092	P	1690.9	P	1897.2	P	957.2	P	1735.7	P	1994.5	P	2173.9	P	2912.9	P	2516.4	P
266225_at	1275.8	P	1211	P	869.9	P	5310.5	P	5631.6	P	3208	P	5628	P	3801.4	P	3124.5	P	1284.5	P	1204.9	P	955.6	P
266226_at	62	A	68.7	P	117.7	P	97.4	P	163.4	P	176	P	146.4	P	141.3	P	168.5	P	46.2	P	64.3	P	64.6	P
266227_at	9.9	A	43	P	41.5	P	52.6	P	32.9	P	38	P	54.6	A	31.3	P	48.3	P	25	A	47	M	27.4	A
266228_at	2506.8	P	3827.3	P	3968.7	P	1406.5	P	1303.8	P	1262.4	P	1091.1	P	1747.2	P	1283.7	P	2870.3	P	3351.1	P	3275.1	P
266229_at	1308.5	P	2029.6	P	1770.5	P	1112.9	P	1530	P	1413.9	P	963.8	P	1531	P	1403.9	P	1291.1	P	1562.5	P	1392.7	P
266230_at	46.1	A	21.6	A	44.2	P	9.8	A	42.9	P	47.1	P	26.9	A	47.6	M	47.2	P	60	P	54.3	A	22.1	A
266231_at	127.3	M	95.7	P	188.1	P	90.3	P	156.3	P	184.5	P	55.1	A	107.7	P	174.3	P	115	A	166.1	P	179.8	P
266232_at	59.5	A	14.5	A	25.9	A	2	A	17.3	M	19.6	A	54.2	A	28.6	M	22.5	A	23.7	A	29.6	P	34.7	A
266233_at	5.8	A	2.2	A	2	A	36	A	9.1	A	16.1	A	25.9	A	7.1	A	7.7	A	21.2	A	1.3	A	10.4	A
266234_at	61.4	A	69.9	A	23	A	65	A	30.2	A	56.6	A	103.4	A	30.8	A	46.4	A	74.9	A	79.1	A	26.8	A
266235_at	279.1	P	152.8	P	104	P	158.3	P	143	P	106.4	P	124.6	P	134.1	P	79	P	174.1	P	125.3	P	119	P
266236_at	66.1	A	28.6	A	19	A	57.2	A	27.5	A	14.1	A	9.7	A	18.6	A	20.2	A	40.7	A	13.3	A	5	A
266202_at	260.7	P	271.2	P	257.5	P	182.6	P	272.2	P	217.1	P	201.5	P	249.5	P	153.7	P	208.1	P	342.6	P	222.3	P
266203_at	176.4	P	121.4	P	105.3	P	138.6	P	127.9	P	138.5	P	187.3	P	118.6	P	130.7	P	123	P	100.3	P	114.7	P
266204_at	49.7	A	35.2	A	41.7	A	7.6	A	39.2	A	44.8	A	51	A	40	P	41.2	M	33.6	A	58.6	A	41.2	A
266173_at	25	A	22.8	A	25.5	P	2.8	A	12.1	P	32.7	P	1.9	A	25	A	40.2	P	32.6	A	32.6	P	45.6	A
266174_at	84.3	A	25	A	5.2	A	84.2	A	39.7	A	39.9	A	43.2	A	31.5	A	32.2	A	77.9	A	5.8	A	22.4	A
266175_at	80.4	A	137.4	P	167.4	P	151.6	P	124.4	P	178.1	P	131.4	P	101.2	P	130.5	P	154.7	P	159.8	P	134.8	P
266176_at	10	A	8.8	A	7.7	A	11.2	A	31.3	A	4.6	A	36.9	A	22.5	A	16.4	A	12.8	A	45.2	A	30.8	A
266177_at	21.9	A	20	A	15.9	A	45.3	A	21.7	A	22.2	A	44.8	A	17.5	A	17.2	A	8	A	26.8	A	8.8	A
266178_at	8.3	A	16.4	A	5.3	A	7.2	A	3.5	A	6.9	A	4.8	A	2.2	A	4.9	A	11.6	A	19.7	A	33.2	A
266179_at	4.3	A	5.1	A	10.5	A	16.3	A	11.6	A	4.2	A	25.5	A	1.9	A	0.7	A	7.7	A	7.2	A	11.4	A
266180_at	378	P	248.4	P	293.6	P	320.2	P	222.2	P	188.1	P	345.8	P	229.6	P	252.8	P	371	P	271.6	P	371.7	P
266181_at	873.6	P	954.3	P	561.1	P	651.4	P	413	P	306.1	P	732	P	438.9	P	377.2	P	1005.8	P	888.6	P	767.8	P
266182_at	242.9	P	179.5	P	204.4	P	174.1	P	190	P	187.6	P	167.9	P	174.6	P	193.4	P	212.3	P	177.5	P	190.3	P
266183_at	12.4	A	3.6	A	1.6	A	36.3	A	44.6	A	15	A	14.9	A	45	A	3.6	A	6.4	A	25.7	A	2.4	A
266184_s_at	137.9	A	52.3	P	127.3	P	223.6	P	335.2	P	245.1	P	342.6	P	333.8	P	328	P	52.4	A	82.7	P	72.9	P
266185_at	123.4	A	196.6	P	221.5	P	168.6	A	148.9	P	188.3	P	160.2	A	161.8	P	196.6	P	282.6	A	180.5	P	171.4	P
266186_at	174.9	A	93	P	45.3	M	102.6	A	126.5	P	131.1	P	154.5	P	123.5	P	115.9	P	68.1	A	85.5	P	84.1	A
266187_at	50.4	A	7.6	A	60.6	P	68.9	A	73.9	P	78.6	P	36.6	A	58.4	P	100.8	P	44.4	A	2.4	A	51.8	A
266188_at	427.3	P	383	P	260.8	P	251.1	P	223.1	P	168.6	P	129.1	P	301.6	P	150	P	444.2	P	342.3	P	340.7	P
266189_at	219.8	P	279.2	P	295.3	P	338.6	P	521.3	P	524.7	P	444.3	P	470	P	569	P	273.9	P	220.3	P	345.7	P
266190_at	146.1	A	43.4	P	97.6	P	30.6	A	98.6	P	104.4	P	124	P	66.3	P	113.2	P	55.7	A	52.2	P	91.7	P
266191_at	23.4	A	9.8	A	32.7	A	24.4	A	34.1	A	6.2	A	14.5	A	25.7	A	1.7	A	8.1	A	37	A	3.5	A
266192_at	236.9	P	275.8	P	346.1	P	207.8	P	391.3	P	509.6	P	236.7	P	429.9	P	539	P	221.8	P	348.2	P	341.8	P
266193_at	165.1	P	230	P	241.9	P	169.6	P	329.5	P	361.2	P	166.6	P	386.8	P	280.5	P	172.5	P	188.9	P	233.6	P
266194_at	76.1	A	45.9	P	34.8	P	55.7	P	56.6	P	53.8	P	67.5	A	47.2	P	57.8	P	21.4	A	59	P	48.6	P
266195_at	27.4	A	64.9	A	30.1	A	10.2	A	44.3	A	43.4	A	8.7	A	59.4	A	47.1	P	109.7	A	62	A	13.6	A
266196_at	113.2	P	62.7	A	62.1	P	87.7	P	76.9	P	92.8	P	101.1	M	98.4	P	66	P	42.7	P	63.7	P	70.4	P
266197_at	61.9	P	37.4	P	37.1	P	49.5	A	59.3	P	48.6	P	34.4	P	55.8	P	78.5	P	54.8	P	19.3	A	18.5	A
266198_at	7.1	A	28.2	A	1.7	A	5.5	A	11.3	A	3.5	A	23.5	A	3.7	A	8.4	A	44.1	A	11.6	A	25.3	A
266199_at	35.3	A	15.2	A	3.7	A	9.4	A	35.8	A	20.7	A	26	A	35.5	A	2.4	A	50	A	31.5	A	39.9	A
266200_at	13.7	A	3.8	A	2.4	A	3	A	9.3	A	2.5	A	10.5	A	4.1	A	1.9	A	13.1	A	11.7	A	6.6	A
266201_at	57.9	A	47.6	A	30.2	A	56.4	A	42.4	P	40.5	A	45	M	23.4	A	30.8	M	8.4	A	20.5	A	6	A
266167_at	637.9	P	574.8	P	638.2	P	1602.3	P	1894.3	P	1667.5	P	1904.1	P	1657.8	P	1814.4	P	712.2	P	979.4	P	716.7	P
266168_at	1841	P	1822.4	P	1425.3	P	966.5	P	1268.3	P	1031.5	P	1714.9	P	1884.9	P	1591.6	P	1950.4	P	2392.4	P	1672.9	P
266169_at	14.9	A	1.2	A	1.6	A	2.8	A	2.2	A	2.3	A	5.4	A	1.1	A	1	A	7.1	A	4.3	A	9.1	A
266170_at	345.2	P	220	P	199.2	P	262.7	P	197.6	P	152.9	P	255.8	P	171.2	P	119	P	236.9	P	185.9	P	167.9	P
266171_at	145.8	A	161.8	P	106.9	P	153.3	P	99.7	P	91	P	152.8	P	127.3	P	194.5	P	140.1	P	119.9	P	164.9	P
266172_at	3255.3	P	2403.8	P	2502.5	P	2335	P	2678.7	P	1617.4	P	2618.1	P	3783	P	2061	P	3768.4	P	3052.1	P	2976.2	P
266142_at	80.6	A	41.5	A	13.6	A	58.7	A	28.1	P	23.6	A	78.9	A	26.8	P	17.4	A	19.5	A	10	A	34.1	A
266143_at	35.2	A	74.4	A	32	A	9.2	A	67.2	P	33.4	A	67.8	A	32.4	P	24.8	A	97.6	A	27.9	P	46.5	P
266144_at	25.9	A	1	A	1.3	A	11	A	2.2	A	1	A	5.6	A	14.1	A	1.6	A	7.2	A	1.8	A	4	A
266145_at	6.4	A	2.4	A	1.3	A	2.5	A	0.4	A	0.3	A	0.6	A	5.3	A	0.3	A	1.1	A	2.7	A	0.9	A
266146_at	29.2	A	21.8	P	32.8	P	66.8	A	23.4	P	39.6	P	27.1	A	24.7	A	29.5	A	58	A	44.7	A	24.2	A
266147_at	4.2	A	0.5	A	14.8	A	1.5	A	0.5	A	5.6	A	1.5	A	0.2	A	4.2	A	31.6	A	0.5	A	1.7	A
266148_x_at	95.5	A	82.1	A	123.7	P	48.2	A	51.9	A	356.9	P	89.5	A	29.9	A	147.2	P	78.8	A	104.5	P	171.1	P
266149_x_at	105.4	A	81	A	28.8	A	78.9	A	39.1	A	71.3	P	34.2	A	34.5	A	52.7	A	49.2	A	26.7	A	57.9	A
266150_s_at	343.7	P	431	P	440.3	P	175.5	P	191	P	175.3	P	151.3	P	209	P	193.2	P	313.6	P	526.1	P	431.6	P
266151_x_at	39.2	A	30.9	A	93.7	A	59.2	A	8.6	A	273.4	P	15	A	7.8	A	123.2	P	17.6	A	19.4	A	105.3	A
266152_s_at	100.1	A	30	A	49.7	A	51.9	A	63.9	A	49.3	A	76.8	A	28.9	A	53.5	A	20.1	A	55.5	A	61.4	A
266153_at	10.7	A	4.5	A	15.8	A	5.3	A	2	A	10.4	A	7.5	A	2	A	3.3	A	48.3	A	2	A	6.1	A
266154_at	80.4	A	54.5	A	28.9	A	41	A	49	A	33.8	A	59.5	A	25.8	A	27.6	A	12.7	A	51.4	A	34.4	A
266155_at	155.9	P	47.3	P	139.8	P	70.7	P	92.4	P	98.7	P	100.4	P	119.6	P	88.4	P	117.7	P	133.2	P	215.2	P
266156_at	418.5	P	296.8	P	378.2	P	53.6	A	50.6	P	58.9	P	68.8	P	82.1	P	53.4	P	226.6	P	361.7	P	668.3	P
266157_at	11.5	A	22.7	A	52.7	A	7.3	A	31.9	A	74.7	P	3.5	A	36	P	1.6	A	3.8	A	24.9	A	13.3	A
266158_at	218.9	P	214	P	189.1	P	157.2	P	200.5	P	270.4	P	188.5	P	186.6	P	254.8	P	155.7	P	238	P	307	P
266159_at	12.8	A	17.6	A	8	A	27.2	A	2.5	A	2	A	20.9	A	8.9	A	1.9	A	12.4	A	12.9	A	14.2	A
266160_at	31.5	A	46.9	A	31.6	A	48.6	A	41.2	P	22.6	P	54.4	A	22	A	5.9	A	6.2	A	5.4	A	25	A
266161_at	121.3	A	11.9	A	16.5	A	62.8	P	17.6	A	5.4	A	54.6	A	22.1	A	20.2	A	61.9	A	30.1	A	30.1	A
266162_at	29.5	A	66.2	A	43.7	A	14.7	A	42.5	P	36.6	A	28.9	A	37.5	A	39.3	P	79.5	A	58.3	A	34	A
266163_at	91	A	164.7	P	129.5	P	107.3	P	85.9	P	151.7	P	106.1	P	106.4	P	120.2	P	105.3	A	148	P	153.5	P
266164_at	56	A	9.3	A	4.2	A	86.6	M	27.2	P	32.4	P	58.5	P	37	P	38.6	P	23.7	A	25.5	P	23.1	A
266165_at	4584.5	P	4430.5	P	4079.6	P	3945.3	P	2947.8	P	2960.7	P	3573.3	P	3007.9	P	3243.6	P	4385.8	P	3830.2	P	5354.9	P
266166_at	164.2	P	260.4	P	339.5	P	343.6	P	298.5	P	366.6	P	285.1	P	259.5	P	266	P	161.2	P	268.7	P	221.6	P
266138_at	368.8	P	401.3	P	325.3	P	295.3	P	358.2	P	361.2	P	415	P	370.4	P	368.3	P	284.6	P	380.1	P	310.4	P
266139_at	9.5	A	13	A	15.5	A	7.5	A	2.9	A	2	A	2.6	A	2.5	A	24.4	A	3	A	5.8	A	2.5	A
266140_at	355.7	P	434.7	P	404.7	P	124.7	A	104.8	A	129.7	P	125.9	A	149.8	P	82.3	A	320	P	418.3	P	299.2	P
266141_at	65.6	A	80.2	P	26.2	A	64.1	A	111.2	P	63.5	P	45.2	A	94.2	P	82.8	P	26.5	A	61.7	P	16.3	A
266110_at	206.3	P	219.9	P	327.4	P	192.5	P	222.6	P	264	P	235.3	A	217.7	P	213.7	P	226.7	P	247.2	P	209.1	P
266111_at	136.3	P	64	P	33.1	M	93.2	P	68.6	P	45.5	P	104.6	P	38.5	P	37.9	P	101	A	73.8	P	54.8	P
266112_x_at	122.3	A	65.5	A	52	M	84.5	A	49.6	P	42.5	P	85.5	P	65.7	P	34.1	A	141.1	P	143	P	23.4	A
266113_x_at	13.6	A	1.4	A	2	A	9	A	39.3	A	1.2	A	16.7	A	23.3	A	1.1	A	18.7	A	31.7	A	6.7	A
266114_at	110.5	P	51.3	A	55.6	P	20.7	A	58.3	P	29.9	A	8.6	A	32.6	P	57.1	P	102	P	60.9	P	49.8	A
266115_at	49.3	A	45.9	A	24.8	A	7	A	17.7	A	10.5	A	18.3	A	22.7	A	24.7	A	36	A	45.3	A	47.3	A
266116_at	654.2	P	827.2	P	432	P	399.9	P	457.7	P	416.1	P	388.8	P	462.1	P	230.8	P	664.8	P	626	P	508.3	P
266117_at	113.6	P	55.4	P	77.1	P	109.5	P	95.4	P	112.8	P	93.2	P	107.7	P	125.5	P	99	P	98	P	110.3	P
266118_at	395.4	P	598	P	536	P	1151.7	P	1765.1	P	1248.4	P	918.2	P	1221.7	P	1374	P	414.5	P	591.8	P	439.3	P
266119_at	5111.6	P	5701.8	P	3937.4	P	5781.1	P	4195.3	P	3306.6	P	5808.1	P	2975.2	P	4008.5	P	5015.9	P	4548.5	P	3954.2	P
266120_at	457.3	P	559.2	P	725.8	P	442.9	P	462.9	P	567.3	P	366.9	P	487.8	P	462.1	P	421.2	P	635.1	P	578.7	P
266121_at	444.6	P	364.6	P	416.5	P	289.2	P	238	P	353.6	P	215.4	P	291.2	P	283.3	P	422.5	P	315	P	383.1	P
266122_at	133.2	P	148.8	P	230.1	P	173.9	P	185.1	P	240.3	P	190	P	166.4	P	296.9	P	162	P	172.9	P	183.3	P
266123_at	25724.9	P	23582	P	21368.9	P	21998.7	P	9046.1	P	8197.7	P	22720.3	P	9634.7	P	7922.5	P	27864.2	P	23396.9	P	20779.8	P
266124_at	53.3	A	37.7	A	50.1	A	75.3	A	81.1	P	47.7	P	126.6	A	96.6	P	101.7	P	86.5	A	22.2	A	23.4	A
266125_at	87.9	A	91	A	81.2	A	35.4	A	97.7	P	91.6	M	49.5	A	67.9	A	38.2	A	14.2	A	48.6	A	59.1	A
266126_at	24	A	23.6	A	5.3	A	11.1	A	11.6	A	39.3	A	16.7	A	35.9	A	13.2	A	52.8	A	35.2	A	3.6	A
266127_s_at	404.7	P	454.1	P	705.3	P	640	P	645.5	P	1059.4	P	663.9	P	695.7	P	1162.2	P	424.6	P	449.5	P	593.8	P
266128_at	5.8	A	3.1	A	1.8	A	2	A	1.3	A	1.4	A	16.6	A	1.2	A	0.7	A	10.9	A	1.3	A	4.3	A
266129_at	113.3	A	103.5	P	81	P	98.7	A	63.5	P	65.5	P	120.3	P	57.1	P	67.2	P	158	P	55.5	P	83.4	P
266130_at	120.6	M	117.6	P	123	P	72.6	A	110.7	P	126.9	P	146.2	P	94.9	P	112.7	P	143.1	P	115	P	95	P
266131_at	294	P	329.6	P	337	P	199.2	P	241.6	P	242.7	P	213	P	253.3	P	183.7	P	233.7	P	189.9	P	322.8	P
266132_at	9	A	25.9	A	19.8	A	72	A	4.5	A	8.9	A	4.1	A	21.3	A	17.6	A	71.5	A	26.6	A	31.1	A
266133_at	51.7	A	33.6	A	28.7	P	38.9	A	36.3	A	40.3	A	52.5	A	43.1	A	49.7	M	65.4	A	49.2	A	21.1	A
266134_s_at	4.4	A	4.5	A	1.8	A	1.9	A	9.4	A	1.1	A	29.8	A	1	A	1.3	A	9.9	A	22.5	A	3.7	A
266135_at	39.3	A	25.4	A	48.8	P	117.7	P	61.9	P	88.9	P	95.8	P	67.3	P	89	P	80	P	54.3	A	71.4	P
266136_at	181	A	112.8	P	81.5	P	330.4	P	178.2	P	191.5	P	217.3	P	213.5	P	250.1	P	139.8	P	146.6	P	87.5	P
266137_at	160.3	A	247.4	P	205.7	P	235.2	P	286.5	P	244.9	P	325.7	P	268.5	P	227.5	P	147.5	A	206.5	P	229.7	P
266103_at	658.4	P	524.7	P	584.5	P	701	P	950.8	P	840.7	P	723.2	P	910.7	P	873.4	P	658.7	P	573.3	P	588.4	P
266104_at	123.5	P	92.5	P	100.1	P	87	P	98.4	P	125.6	P	61.6	P	96.9	P	126.2	P	70.5	P	108.1	P	69.1	P
266105_at	1658.6	P	1087.8	P	932.7	P	3217.3	P	2650.4	P	2076.9	P	4842.1	P	3148.2	P	2458.7	P	2442.1	P	1178.1	P	1890.7	P
266106_at	1179.6	P	1365.9	P	1390	P	332.4	P	348.7	P	358.3	P	252.2	P	407.9	P	395.1	P	1471.2	P	1680.5	P	1324.4	P
266107_at	18.7	A	40.6	A	22.9	A	56	A	12.4	A	23.5	A	49.1	A	17.2	A	4.2	A	15.1	A	17.5	A	6.5	A
266108_at	17.4	A	14.7	A	4.6	A	31.5	A	29.3	A	14.9	A	20	A	54.8	A	35.1	A	6.2	A	10.1	A	37.5	A
266109_at	43.7	A	61.8	P	55.5	A	79	P	93.1	P	94.2	P	52.5	A	106	P	135.9	P	62.6	A	51.4	M	36.6	A
266079_at	393	P	330.4	P	384.7	P	320.6	P	561.8	P	655.6	P	406.8	P	620.7	P	834	P	308.1	P	305.6	P	420.9	P
266080_at	167.7	A	149.4	P	243.8	P	70.2	A	89.9	P	220.8	P	150.4	A	105.7	P	145.6	P	106.7	A	145.5	P	216.1	P
266081_at	62.9	P	85	P	56.5	P	120.4	P	92.5	P	111	P	98.8	A	54.4	P	34.1	P	53.8	A	86	P	37.2	P
266082_at	116.7	A	97.5	P	71	P	47.3	A	61.6	P	46.6	P	81.5	P	30	P	52.7	A	125.5	P	67.3	P	83.9	P
266083_at	7.8	A	22.8	A	8.4	A	39.2	A	19.1	A	4.9	A	3.9	A	7.3	A	12.4	A	27	A	35.7	A	7.4	A
266084_at	16.4	A	40.1	A	9.4	A	6.9	A	7.6	A	23.9	A	21.2	A	7.4	A	4.4	A	65.1	A	13.1	A	7.2	A
266085_at	24.4	A	8.7	A	13.3	A	64.8	A	6.2	A	14.3	A	50.9	A	6	A	6.1	A	14.2	A	5.8	A	26.4	A
266086_at	52.1	A	19.9	A	4	A	44.3	A	36.5	A	1.8	A	51.8	A	22.6	A	19.6	A	8.8	A	3.6	A	10.7	A
266087_at	51.3	A	87	A	58.6	A	205.8	P	171.9	P	156.5	P	186.8	P	222.5	P	235.6	P	82.6	A	73	A	101.2	A
266088_at	106	P	56.5	P	27.9	M	65.6	A	31.9	P	26.6	P	31.5	A	36.5	P	30.3	P	63.2	A	24.9	A	38.6	A
266089_at	117.3	P	93.8	P	77.3	P	208.7	P	163.9	P	133.4	P	166.9	P	80	P	118	P	91.4	P	68.7	P	61.6	P
266090_at	279.7	P	366.8	P	254.9	P	174.2	P	175.3	P	159.4	P	191.5	P	175	P	149.1	P	283.8	P	292.8	P	295.7	P
266091_at	254.8	P	239.3	P	252.5	P	226.7	P	182.7	P	227.2	P	160	P	185.1	P	189.2	P	212.3	P	219.6	P	288.8	P
266092_at	28.2	A	9.9	A	7	A	12.7	A	10.2	A	6.8	A	27.3	A	6.6	A	3.2	A	14.2	A	20.5	A	6.1	A
266093_at	429.8	P	308.7	P	363.4	P	740.2	P	844.8	P	933	P	1198.1	P	1119.2	P	1167.1	P	329.8	P	381.4	P	492.4	P
266094_at	192.4	P	304.7	P	195.8	P	215.5	P	384.2	P	291	P	218.5	P	336.3	P	344.2	P	224.1	P	238.4	P	186.2	P
266095_at	93.6	P	119	P	171.2	P	96.9	P	179.5	P	182.1	P	150.7	P	154.2	P	142.8	P	144.8	P	121.1	P	180.2	P
266096_at	117.8	P	159.5	P	254.3	P	80.6	P	253	P	256.4	P	139.6	P	218.9	P	283.6	P	167.7	P	156.5	P	142.4	P
266097_at	1887.4	P	1912	P	1208	P	973.6	P	815.2	P	531.6	P	825.9	P	1014	P	526.8	P	1996.5	P	1870.2	P	1308.3	P
266098_at	45.9	A	44.8	A	51.1	A	113.1	P	101.5	P	49.7	A	74.1	A	70.2	P	82.3	P	112	M	48.6	P	54.9	A
266099_at	430.8	P	547.5	P	765.1	P	312.4	P	417.2	P	655.9	P	248.8	P	376.8	P	581.3	P	373.8	P	610.9	P	531.2	P
266100_at	96.1	A	85.8	P	99.7	P	92.3	A	56.3	P	88.2	P	56.8	A	57.9	P	66.3	P	160.2	P	78.4	A	63.5	P
266101_at	174.8	P	256.7	P	255.5	P	288.6	P	396.1	P	446.2	P	293.7	P	330.9	P	458.5	P	144.2	P	253	P	262.6	P
266102_at	25.4	A	26.5	P	62.2	P	106.2	P	55	P	63.9	P	72.4	P	40.1	P	80.8	P	66.5	A	35.1	A	53.5	P
266075_s_at	341.1	P	254.3	P	313.3	P	413.6	P	410.4	P	499.1	P	280.2	P	575.4	P	507.3	P	544.1	P	265.1	P	607.8	P
266076_at	97	P	68	P	62.8	P	84.3	P	142.5	P	202.5	P	140.9	P	152.8	P	275.7	P	72.8	P	63.6	P	76.7	P
266077_at	66.2	A	24.4	A	46.2	A	44.3	A	26.6	P	17.6	P	46.2	P	35	P	28.3	P	70.6	P	60.9	P	34.9	P
266078_at	84.1	M	53.5	P	64	P	61.8	A	59.2	P	98.2	P	52.6	A	57.6	P	92.5	P	45.7	A	51.3	P	44.9	P
266047_at	9	A	6.8	A	47.3	A	35.4	A	83.1	P	49.5	P	12.2	A	65.2	P	68.8	P	9.7	A	26.8	A	4	A
266048_at	11	A	7.4	A	5.8	A	10.8	A	1.3	A	3.7	A	8.6	A	1.8	A	1.4	A	6.3	A	6	A	2.2	A
266049_at	9.3	A	68.1	A	32.2	P	80.4	A	52.5	P	80.4	P	107.6	A	76.6	P	84.4	P	23.8	A	52.2	A	84.1	P
266050_at	94.2	A	150	A	137.5	P	86.6	A	76.2	A	147.5	P	26.2	A	82.6	M	135.9	P	104.1	A	109.9	M	116.1	P
266051_at	158.9	A	134.8	P	192	P	159	P	177.7	P	255.1	P	181.8	A	201.2	P	247.9	P	163.6	P	97.6	P	244.3	P
266052_at	21.9	A	56.8	A	34.5	A	84.1	A	49.9	A	25.1	A	68.2	A	49.7	A	68	M	142.4	A	36	A	31.7	A
266053_at	172.6	P	124.5	P	114.1	P	145.5	M	185.3	P	192.3	P	127.3	P	161.9	P	89.5	P	92.4	A	85.6	P	94	P
266054_at	19.5	A	28.8	A	69.6	A	55.1	A	77.1	A	69.7	A	13.4	A	58.5	A	61.8	A	60.2	A	89.7	A	70.1	A
266055_at	102	P	58.3	P	82.9	P	118	P	115.9	P	140.5	P	101.5	P	208.3	P	188.8	P	131.3	P	76.3	P	170.8	P
266056_at	107	P	156	P	119.2	P	168	P	102.6	P	97.9	P	73.1	A	81.1	P	87.6	P	114.6	P	142.6	P	108.2	P
266057_at	350.2	P	291.4	P	349.1	P	501	P	589.4	P	701	P	601.7	P	673.6	P	869.4	P	296.7	P	331.6	P	355.4	P
266058_at	104.5	A	108.9	P	73.4	P	87.7	P	119.3	P	128.2	P	60.2	A	103.2	P	142.1	P	52.5	P	56.7	P	80.3	P
266059_at	358.3	P	513.9	P	404.8	P	640.5	P	1034.4	P	791	P	743.9	P	910.7	P	1038.1	P	365.9	P	436	P	575.4	P
266060_at	130.5	P	131	P	149.6	P	127.8	P	166.8	P	176.8	P	166	P	137.1	P	167.5	P	120.9	A	116.6	P	133.3	P
266061_at	14.4	A	55	A	29.7	A	29.7	A	37.2	A	45	A	64.9	A	43.1	A	46.8	A	34	A	32.7	A	7.2	A
266062_at	281.2	P	280.5	P	320	P	435.6	P	415.4	P	420.2	P	321.2	P	387.4	P	362.1	P	373.7	P	275.8	P	302	P
266063_at	30.6	A	6	A	32.8	M	13.9	A	39.7	A	55	P	44.4	A	29.8	A	51.5	M	22.4	A	42.8	A	55.1	A
266064_at	99.5	A	39.8	A	39.9	P	80.9	A	76.1	P	57.2	P	72.8	P	42.5	A	69.8	P	119.8	A	72.9	P	44	M
266065_at	190.3	P	247.1	P	371.7	P	275.9	P	255.2	P	334.4	P	264.9	P	246.7	P	285.6	P	253.5	P	269.4	P	379.1	P
266066_at	38.8	A	5	A	1.4	A	2.6	A	1.9	A	1.9	A	15.9	A	3.9	A	6.1	A	4.4	A	3.1	A	3	A
266067_s_at	32.1	A	18	A	1.8	A	9.2	A	15.4	A	8.4	A	31.5	A	11	A	5	A	19.4	A	12.6	A	18.2	A
266068_at	20.4	A	0.5	A	7.7	A	37.3	A	2.1	A	8.2	A	4.7	A	0.6	A	0.5	A	34.9	A	26.5	A	0.8	A
266069_at	9.3	A	20.7	A	38.7	A	5.2	A	7.8	A	41.9	A	8	A	22.8	A	37.1	A	4.5	A	2.8	A	41.6	A
266070_at	11	A	3.3	A	24.6	A	3.9	A	22	M	1.9	A	25.9	A	21.9	A	13.7	A	29.7	A	25.7	A	3	A
266071_at	48.9	A	36.2	A	104.9	P	55.8	A	71.2	P	57.4	P	24.1	A	48.8	P	50.9	P	60	A	89.4	M	98.6	P
266072_at	1778	P	2382.9	P	2869.1	P	339.8	P	132.5	P	344.9	P	306.4	P	282.5	P	334.2	P	1854.3	P	2268.1	P	3347.9	P
266073_at	183.8	P	316.2	P	164.2	P	335.3	P	361.7	P	217.4	P	304.4	P	218.1	P	267.1	P	238.7	P	183.9	P	244.7	P
266074_at	145.8	P	93.8	P	154.1	P	162	P	212.2	P	213.5	P	280	P	218.6	P	237.4	P	171.9	P	112.8	P	186.5	P
266016_at	355.7	P	310.1	P	258.3	P	156.6	P	127.5	P	166.4	P	159.7	P	110.1	P	104.6	P	239	P	223.3	P	287.8	P
266017_at	649.5	P	631	P	531.8	P	811.7	P	1212.6	P	826.7	P	896.9	P	785.3	P	616.5	P	705	P	870.4	P	655.8	P
266018_at	836.4	P	1019.1	P	966.4	P	473.6	P	698.3	P	805.2	P	355.4	P	676.9	P	846.3	P	740.8	P	914	P	1031.8	P
266019_at	141.4	P	177.5	P	255.3	P	77.5	P	160.1	P	175.1	P	79.6	P	107.6	P	99.3	P	83.3	P	171.1	P	158.1	P
266020_at	11.3	A	11.7	A	29.9	A	83	A	31.8	A	31.4	A	11.8	A	40.3	A	30.6	A	45.7	A	6.5	A	3.9	A
266021_at	80.2	A	62.4	M	58.2	P	79.6	A	31.5	P	17.6	A	51.4	A	40.4	P	34.2	A	73.2	A	63.1	P	68.9	P
266022_at	385.7	P	575.3	P	1054.8	P	806.7	P	966.3	P	1360	P	811.7	P	660.6	P	1054.6	P	339.6	P	471	P	592.6	P
266023_at	11.7	A	33.2	A	16.2	A	42.6	A	11.5	A	16	A	13.6	A	6.3	A	14.3	A	4.6	A	12.9	A	19.7	A
266024_at	10.3	A	2.8	A	0.7	A	1.8	A	1.7	A	2.3	A	1.7	A	3.8	A	1.1	A	20.3	A	8.6	A	19.3	A
266025_at	6	A	0.6	A	1.8	A	5.3	A	0.8	A	0.7	A	5.4	A	1.3	A	1	A	1.6	A	1.4	A	21.1	A
266026_at	29.2	A	10	A	5	A	37.6	A	6.5	A	7	A	8.9	A	3.2	A	1.8	A	18.1	A	24.4	A	9.5	A
266027_at	4.9	A	3	A	1.5	A	59.1	A	2.2	A	1.5	A	2.2	A	10.3	A	2.8	A	3.2	A	16.3	A	16.2	A
266028_at	37.9	A	101.5	P	98.1	P	51.8	A	89.4	P	137.3	P	10.1	A	117.7	P	136.9	P	40.1	A	57.8	P	67	M
266029_at	9.8	A	1.5	A	12.2	A	5.5	A	11.3	A	3.1	A	7.4	A	2.9	A	2.3	A	3	A	2.8	A	1.7	A
266030_x_at	72.1	A	37.5	A	4.9	A	9.3	A	30.9	A	4.1	A	10.8	A	25.1	A	17	A	29.1	A	36.3	A	16.5	A
266031_at	5.5	A	0.9	A	0.9	A	1.4	A	2.3	A	1.2	A	1.2	A	0.8	A	0.8	A	3.9	A	0.8	A	1.1	A
266032_x_at	162.1	A	48.6	A	14.6	A	73.9	A	104.6	A	41.7	A	75.5	A	63.8	A	11.5	A	49.7	A	88.4	A	4.4	A
266033_at	477.1	P	469.8	P	382.5	P	569.1	P	456.8	P	462.5	P	491.6	P	459.7	P	494.5	P	263.9	P	467.2	P	433.1	P
266034_at	37.9	A	7.2	A	18.6	A	19.6	A	8.4	A	39.1	A	87.2	A	28.7	A	50.8	A	26.6	A	10.6	A	41.9	A
266035_at	1024.9	P	1142.6	P	1468.1	P	1143	P	1198.3	P	1392.7	P	1261.1	P	1233	P	1591.8	P	846.8	P	1010.7	P	1484.7	P
266036_s_at	430.2	P	503.7	P	651.9	P	752.9	P	1272.9	P	1128.6	P	663	P	1197.2	P	1128.4	P	559.7	P	491.6	P	567.7	P
266037_at	276.6	P	294	P	278.8	P	413.6	P	410	P	360	P	555.7	P	364.7	P	343.7	P	303.6	P	365.3	P	322.9	P
266038_at	18.5	A	30.6	A	58.9	P	15	A	30.5	A	91.7	P	15.4	A	25.9	A	75.9	P	42.9	A	26.4	A	91.6	M
266039_s_at	50	A	39.8	A	45.1	P	108.4	A	121.9	P	48.5	P	104.1	P	65.9	P	60.6	P	62.6	A	41.6	P	35.7	A
266040_at	9	A	6.4	A	12.2	A	8.7	A	2.4	A	2.1	A	12.4	A	9.8	A	2.7	A	5.9	A	28.6	A	24.2	A
266041_s_at	11.3	A	2.6	A	6.2	A	10.4	A	3.4	A	3.8	A	8.7	A	23.8	A	1.5	A	8.5	A	7.7	A	3.7	A
266042_s_at	153.8	P	180.9	P	218.2	P	169.5	P	134.1	P	140.1	P	183.1	P	91.1	P	80.9	P	132.7	P	198.7	P	223.4	P
266043_at	115.3	A	125.5	P	58.5	A	86.2	A	116.1	M	64	A	141.3	A	51.8	M	84	A	190.2	A	98.2	P	106.9	M
266044_s_at	158.1	M	83.2	M	150.5	P	146.8	P	57	A	89.2	P	92.4	A	83	P	46.5	A	257.6	P	135.5	P	96.1	M
266045_s_at	156.1	A	155	P	155.3	P	161	P	77.3	M	95.7	P	179.3	P	84.4	P	66.5	P	172.4	P	82.4	P	157	P
266046_at	57.7	A	8.5	A	9.6	A	16.2	A	7.7	A	3.1	A	15.2	A	4.3	A	7.2	A	20.4	A	5.7	A	9.9	A
266012_s_at	421.1	P	318.8	P	461.8	P	441.9	P	377.1	P	350.2	P	602	P	306	P	290.3	P	408.9	P	424.4	P	411.5	P
266013_s_at	53.3	A	54	A	39.9	P	59.8	A	49.8	P	33.1	P	42.4	A	23.4	A	29.3	A	27.8	A	85.5	M	9.4	A
266014_s_at	127.3	P	119.2	P	193.9	P	185.9	P	190.9	P	110.4	P	196.1	P	108.9	P	80.1	P	103.8	P	212.5	P	160.8	P
266015_at	117	P	145.5	P	104.6	P	143.9	P	103.6	P	82.3	P	64.8	A	130.7	P	99.7	P	114.1	P	146.9	P	72.2	P
265984_at	17.7	A	58.5	A	20.7	A	14	A	11.3	A	32.8	A	84	A	7	A	22.4	A	61.9	A	35.5	A	9.7	A
265985_at	158	A	181.7	P	174.3	P	245.1	P	155.6	P	131	P	125.9	A	124.3	P	126.8	P	172.4	P	140.7	M	128.7	A
265986_at	65.5	A	46.8	A	74.1	P	93.2	A	77.4	M	108.3	P	65.8	A	60.7	A	97.7	P	84.5	A	74.5	A	57.3	A
265987_at	284.9	P	183.3	P	278	P	159.3	P	96.4	P	81.1	P	100	A	87	P	76.9	P	168.2	P	162.2	P	167.5	P
265988_at	54.6	A	48	M	40	P	75.6	A	34.8	P	42.2	P	59.4	A	29.5	P	27.4	M	43.7	A	55.5	P	24.6	M
265989_at	124.1	A	182.7	P	147.5	P	62.9	A	83.5	P	74.8	P	49.4	A	119.9	P	41.6	A	138.6	A	173.3	P	143.4	P
265990_at	284.1	P	274.7	P	276.3	P	220.6	P	220.8	P	345.1	P	145.2	P	226.4	P	271.4	P	210.7	P	198.6	P	286.8	P
265991_at	28.9	A	86.4	P	138	P	87	A	85.7	P	228.5	P	90.7	A	93.9	P	297.2	P	39.9	A	81.9	P	154.5	P
265992_at	45.7	A	31.7	A	12.3	A	54.6	M	35	P	24.4	M	64.4	A	38.6	P	25.1	P	53.7	A	41.8	A	13	A
265993_at	12.7	A	31.9	A	40.8	A	36.9	A	19.6	A	18	A	27.6	A	11.9	A	14.3	A	28.1	A	27.3	A	20.1	A
265994_at	111.3	A	108.1	P	103.9	P	145.9	P	170.9	P	195.3	P	181.3	P	151	P	179.8	P	62.8	A	114.1	P	67.8	P
265995_at	24.2	A	2.5	A	1.5	A	2	A	1.6	A	8.6	A	31.4	A	8.4	A	5.3	A	2.9	A	3.1	A	5.1	A
265996_at	1433.8	P	1765.3	P	1559.5	P	2542.8	P	3496	P	2744.2	P	2694.2	P	3014.2	P	804.4	P	1387.6	P	1710.5	P	1362.6	P
265997_at	21.8	A	6.7	A	44.8	A	61.8	A	20.1	A	31.6	A	11.9	A	7.7	A	25.2	A	17.5	A	9.3	A	27.6	A
265998_at	2834.7	P	2340.2	P	2494.7	P	1425.8	P	1466.2	P	1659.4	P	984.3	P	1758.7	P	1143.3	P	2698.1	P	2560.7	P	2425.4	P
265999_at	169.8	P	257.3	P	211.8	P	99.3	P	88.6	P	102.7	P	117.9	P	103.5	P	135.6	P	242.3	P	274.7	P	322.5	P
266000_at	1208.1	P	1221.6	P	1514.4	P	1623.3	P	1592.4	P	1381.1	P	1733.1	P	1302.4	P	1491.5	P	1293.5	P	1381.6	P	1482	P
266001_at	270.8	P	429.1	P	522.8	P	291.2	P	558.6	P	587	P	305.5	P	532.6	P	599.6	P	287.9	P	355.7	P	377.4	P
266002_at	27.3	A	17.4	A	39.2	A	19.1	A	49	P	39.5	M	52.1	A	59.1	P	77.7	P	47.9	A	20.1	A	29.4	A
266003_at	39.3	A	12.3	A	10.6	A	19.4	A	33.8	P	29.2	A	4	A	3.5	A	46.2	P	24	A	7	A	29.5	A
266004_at	136.5	A	196.3	A	149.8	A	115.8	A	123.4	P	102.1	P	98.2	A	140.6	P	109.1	P	202.6	P	162.8	A	194.4	P
266005_at	2200.3	P	1616.5	P	1795.8	P	1442.5	P	1019.9	P	1203.7	P	1236.6	P	1152.3	P	1250.7	P	1730.9	P	1402.5	P	1854.2	P
266006_at	45.4	A	40.4	A	59.6	A	68.8	A	52.8	P	40.7	A	90	A	42.2	M	25.3	A	31.3	A	65.7	A	35.5	A
266007_at	89.6	A	64	A	45.6	A	71.5	P	76.4	P	69.7	P	48.9	P	59.4	P	38.4	P	81.9	A	31.5	P	25	A
266008_at	30.5	A	25.3	A	31.5	A	15.8	A	47.6	A	47.6	A	14.4	A	47.8	P	40.2	P	38.4	A	32	A	45.2	A
266009_at	46.2	A	3.6	A	26.3	A	1.5	A	16.2	A	34.1	P	28	A	12.3	A	32.6	P	2.9	A	16	A	16.4	A
266010_at	124.4	A	65	A	71.6	P	90.9	A	131.4	P	98.5	P	185.8	A	121.2	P	118.4	P	60.9	A	88.7	P	62.2	A
266011_at	6.9	A	2.4	A	3.6	A	5.1	A	6	A	4.8	A	17.3	A	4.1	A	5.3	A	13	A	4.2	A	5	A
265952_at	276.4	P	274.5	P	475.4	P	226.7	P	372	P	429.1	P	128.1	P	311.4	P	273.4	P	295.8	P	449.1	P	318.9	P
265953_at	960.5	P	881.6	P	1039.6	P	644.8	P	586.6	P	685.6	P	454.5	P	556.2	P	683.2	P	782.1	P	779.6	P	1046.8	P
265954_at	3.8	A	3	A	17	A	16.5	A	15.2	A	15.2	P	27	A	9.7	A	19.5	A	47.2	A	3.7	A	9.7	A
265955_at	62.8	A	59.5	A	62.2	A	80.1	A	78.9	P	121.8	P	90.5	A	42.7	P	107.8	P	6.5	A	65.6	A	58.7	A
265956_at	9.9	A	14.5	A	9.6	A	13.2	A	10.7	A	33.5	A	3.5	A	8.9	A	2	A	62	A	4.8	A	1.5	A
265957_at	82.5	P	31.3	A	37.6	P	53.1	M	79.3	P	68.3	P	77.7	P	60.4	P	70.9	P	58.3	P	52.2	P	36.5	P
265958_at	325.6	P	308.1	P	321.7	P	686.4	P	867.4	P	707.1	P	1084.6	P	972.2	P	965.5	P	369	P	231.3	P	382.9	P
265959_at	205.6	P	210.9	P	233.7	P	295.7	P	445.6	P	286.4	P	256.1	P	426.8	P	446.3	P	199.7	P	199	P	220.4	P
265960_at	224	P	188.7	P	169.2	P	308.5	P	179.7	P	118.1	P	296.6	P	176.4	P	219	P	190.9	P	185.7	P	140.8	P
265961_at	39.8	A	99.9	A	148	P	178.5	P	263.1	P	333.4	P	206.8	P	280.3	P	323.5	P	98.7	A	154.8	P	136.6	A
265962_at	195.8	P	200.5	P	181.1	P	328.1	P	228.8	P	235.2	P	189.9	P	162	P	233.4	P	139.9	P	192.4	P	142.2	P
265963_s_at	8620.3	P	8651	P	8390.1	P	10988.3	P	6434	P	6767.6	P	13493.1	P	7359	P	7945.4	P	8396	P	7272.7	P	8855.4	P
265964_at	44.5	A	32	A	25.4	A	48.7	A	61.1	P	70.7	P	19	A	61.5	P	79.1	P	43	A	21.6	A	34.9	A
265965_at	146.1	P	146.3	P	177.7	P	134.1	A	246.8	P	295.7	P	135.3	P	256.1	P	215	P	157.3	P	136	P	235.5	P
265966_at	1672.3	P	2592.6	P	3210.5	P	1352.2	P	2177.9	P	3570.1	P	1146.9	P	2391.7	P	2080.4	P	1494	P	2308.3	P	2085.8	P
265967_at	248.8	A	277.1	P	231.2	P	163.5	A	172.1	M	263.9	P	195.5	A	232.7	P	270	P	277.2	A	240.1	P	312	P
265968_at	2035.2	P	2199.4	P	2129	P	1009.2	P	1138.2	P	1055.5	P	1121.5	P	1273	P	1001.8	P	2276.1	P	2147.7	P	2195	P
265969_at	7.3	A	1.8	A	1.4	A	7.3	A	2.4	A	2.5	A	5.5	A	1.5	A	1.2	A	12.3	A	5.1	A	2.6	A
265970_at	10.5	A	1.9	A	3	A	6.9	A	3.5	A	2.9	A	17.3	A	4.5	A	1.4	A	28.5	A	2.8	A	7.7	A
265971_at	10.1	A	4.1	A	1.7	A	26.3	A	9.5	A	5.9	A	3.1	A	0.8	A	0.6	A	40.6	A	3.9	A	3.5	A
265972_at	39.6	A	11.7	A	26.3	A	62.5	A	10.8	A	2.5	A	3.4	A	10	M	9.7	A	29.4	A	32.5	A	19.7	A
265973_at	20	A	14	A	22.5	A	69.5	A	22.6	A	20.7	A	50.5	A	22.7	A	24.6	A	46.9	A	1.5	A	15.7	A
265974_at	7.5	A	37.6	P	58.3	P	4.3	A	45.2	P	375.5	P	4.1	A	59.2	P	34	P	55	A	43.6	A	56.8	P
265975_at	3.3	A	14.1	A	3.3	A	60.3	P	7.1	A	6	A	7.6	A	10.3	A	6.1	A	6.6	A	4	A	6.6	A
265976_at	7.8	A	6.8	A	1.2	A	2.5	A	1.1	A	1.2	A	5.9	A	2.2	A	1.5	A	11.2	A	1.6	A	1.7	A
265977_at	8.5	A	0.8	A	1.5	A	47.3	A	1.8	A	2.6	A	6	A	1.7	A	1.4	A	17.8	A	3	A	3.7	A
265978_at	84.9	A	15.5	A	32.2	A	17.8	A	41	P	35.6	P	52.5	A	39.1	M	12.5	A	42.6	A	46.1	A	37.7	A
265979_at	55.4	A	56.7	A	6.7	A	4.2	A	24	A	26.5	A	11.9	A	2.1	A	16.1	A	54.7	A	37.9	A	6.9	A
265980_at	4.5	A	0.9	A	0.4	A	6.9	A	0.9	A	0.7	A	1.9	A	0.5	A	0.7	A	9	A	4	A	1.2	A
265981_s_at	54.1	A	5.5	A	4.7	A	10.4	A	5.2	A	5.1	A	6.1	A	13.7	A	14.2	A	91.6	A	38.8	A	5.7	A
265982_at	4.1	A	3.5	A	2.1	A	3.4	A	1.5	A	3	A	13.7	A	3.3	A	1.2	A	6.7	A	2.3	A	4.7	A
265983_at	47.2	A	94.6	A	62.6	P	80.8	M	57.7	P	48.9	P	58.5	P	47.5	P	41.3	P	144.3	P	107.2	P	87.7	P
265949_at	30.3	A	6.2	A	1.5	A	21	M	1.3	A	10	A	1.6	A	10	A	6.8	A	2.9	A	16.7	A	13.4	A
265950_s_at	13	A	20.6	A	64.2	A	103.2	A	41.8	A	24.2	A	80.9	P	36	A	41.5	P	49.2	A	12.5	A	36.1	A
265951_at	20.9	A	79.7	A	61.3	A	127.4	A	79.6	A	86	A	91.3	A	83.4	A	73.4	A	108.5	A	84.3	A	85.4	A
265921_at	4.5	A	3	A	0.6	A	1.9	A	1	A	1.3	A	3.5	A	0.8	A	1.3	A	4.3	A	1.6	A	0.8	A
265922_at	63.6	A	25.9	A	24.1	A	56.9	A	44	A	18.6	A	54.1	A	5.7	A	5.1	A	79.9	A	56	A	36.8	A
265923_at	71.4	A	27.8	A	2.3	A	6.6	A	3.8	A	3.3	A	8.6	A	20.8	A	3.6	A	15.2	A	2.3	A	20.5	A
265924_at	6.9	A	2.9	A	9.3	A	6.9	A	14.1	A	7.1	A	5.1	A	10.9	A	8.8	A	25.6	A	4.6	A	3.9	A
265925_at	13.7	A	34.2	A	58.9	A	44.7	A	29.7	A	3.7	A	52.7	A	6	A	3	A	53.9	A	36.4	A	20.2	A
265926_at	100.3	A	95.8	P	54.3	P	102.8	P	64.4	P	56.1	P	84	A	59.3	P	70.7	P	102.3	P	82.6	P	89.3	P
265927_at	79.4	A	50.5	A	68.3	A	82.7	A	63.6	P	49.8	P	67.8	A	45.4	P	58.2	P	125.8	P	46	A	69	A
265928_at	6	A	38	A	12.5	A	6.5	A	26.9	A	17.1	A	4.5	A	16.7	A	7.6	A	4.2	A	25.8	A	18.8	A
265929_s_at	109.2	A	112.6	P	129.8	P	117.2	P	86.4	P	87.3	P	168.6	P	104.7	P	93.6	P	115.8	P	130.3	P	133.3	P
265930_at	142	A	279.1	P	230.2	P	234.9	P	360.9	P	376.9	P	300.4	P	331.7	P	197.9	P	151.2	P	184	P	145.7	P
265931_at	55.8	A	22.8	A	37.7	P	26.2	A	52.9	P	68.2	P	39.4	A	58.2	P	106.2	P	6.1	A	26.1	M	31	P
265932_at	70.9	A	2.2	A	2.5	A	5.3	A	1.5	A	0.7	A	10.3	A	1.4	A	0.9	A	12.5	A	1.1	A	0.7	A
265933_at	14.3	A	4.6	A	10.7	A	81.5	A	18.3	A	7.8	A	7.4	A	10.3	A	5.7	A	12.1	A	44.3	P	14.8	A
265934_at	164.5	P	138.5	P	142.7	P	145.1	A	163.2	P	110.5	P	172	A	155.4	P	158.5	P	185.6	A	166.9	P	117.8	P
265935_at	156.1	P	127.4	P	150.6	P	273.4	P	241.7	P	207	P	232.6	P	224	P	171.9	P	102.4	P	131.4	P	119.7	P
265936_at	18	A	74	A	77.8	A	19.1	A	112.5	P	165.3	P	28	A	110.9	P	140.3	P	19.5	A	34	A	56.4	A
265937_at	60.2	A	4.8	A	38.6	A	3.7	A	25.6	A	20.7	A	55.5	A	27.2	A	24.5	A	34	A	30.1	A	29.3	A
265938_at	129.3	A	87	P	120.1	P	181.8	A	183.3	P	164.7	P	224.9	P	193	P	195.3	P	178.3	P	114.9	P	128.2	P
265939_at	103.9	P	161.1	P	229.4	P	127.7	P	127.1	P	194	P	79.6	P	152.2	P	204.3	P	110.3	P	157.8	P	122	P
265940_at	1481.3	P	1365.4	P	1934.3	P	2179.7	P	1627.1	P	2003.4	P	2683.3	P	1939.2	P	2097.4	P	1705	P	2009.9	P	1993.1	P
265941_s_at	8.8	A	38.1	A	37.5	M	57.8	P	74.8	P	60.2	P	78.4	A	72.5	P	72.4	P	6.3	A	30.2	A	25.6	A
265942_at	302.6	P	218.3	P	270	P	213.5	P	233.4	P	320.8	P	221.4	P	258	P	351.6	P	162	P	205.4	P	227.1	P
265943_at	525.1	P	406	P	327.2	P	370.5	P	319.2	P	213.4	P	338	P	348.6	P	121.1	P	378.5	P	310.2	P	307.7	P
265944_at	80.5	A	71.6	A	43.8	A	109.9	A	73.2	A	110.9	M	40.1	A	83.1	P	120.6	P	11.3	A	47	A	67.1	A
265945_at	145.4	A	93.3	P	49.2	A	97	A	68.6	A	61.8	A	135.8	A	75.7	A	66.5	P	106.4	A	91.7	A	96.7	A
265946_s_at	107.3	A	109.6	P	208.8	P	201.9	P	391.7	P	564.4	P	179.3	P	393.3	P	590.2	P	145.3	P	138.4	P	208.8	P
265947_at	632.9	P	481.3	P	589.2	P	729.8	P	865.5	P	1010.3	P	948.5	P	905.2	P	1182.6	P	733.8	P	603	P	798.3	P
265948_at	50	A	44.5	A	16.6	A	141.5	A	150.4	P	56.5	A	46	A	100.3	P	81.5	P	88.9	A	28.9	A	24.5	A
265914_at	85	A	12.9	A	12.2	A	2.9	A	21.9	A	11	A	15.6	A	5	A	9.3	A	18.8	A	20	A	4.3	A
265915_at	3.5	A	2.4	A	3.4	A	1.6	A	2.3	A	3.9	A	5.4	A	1	A	0.5	A	7.7	A	3	A	2.6	A
265916_at	113.7	P	62	A	53.7	A	110.4	P	64.5	A	31.8	A	49.2	A	42.2	A	41.8	A	79.9	M	79.6	A	100.3	P
265917_at	26.4	A	72.4	P	60.7	P	33	A	34.3	A	52.7	P	24.8	A	39	P	66.1	P	72.1	A	54.1	P	57.9	P
265918_at	996.6	P	798.6	P	1077.1	P	987.9	P	715.9	P	837.8	P	864.3	P	653.3	P	694.2	P	869.2	P	1095.1	P	835.7	P
265919_at	8.2	A	19.3	A	3.7	A	2.5	A	4.5	A	5.6	A	3.9	A	1.3	A	1.5	A	3.7	A	4.4	A	0.9	A
265920_s_at	253.6	P	284.5	P	162.2	P	485	P	705.7	P	455	P	402.2	P	639.6	P	433.6	P	256.2	P	247.9	P	117.1	P
265889_at	11.5	A	1.5	A	3.4	A	3.4	A	13.5	A	3.7	A	3.4	A	3.4	A	2.2	A	5.8	A	1.7	A	2.4	A
265890_s_at	4.1	A	1.3	A	2.2	A	4.1	A	9.1	A	1.1	A	4.9	A	1.3	A	1.9	A	3	A	1.8	A	1.3	A
265891_at	17.8	A	38.6	A	3.8	A	7.3	A	22.7	A	15.7	A	6.4	A	4.9	A	2.9	A	2.4	A	35.6	A	3.3	A
265892_at	16.8	A	9.6	A	3.2	A	7.5	A	5.4	A	2.3	A	4.3	A	2.2	A	5.2	A	4.8	A	7.7	A	2	A
265893_at	4.1	A	7.7	A	3	A	11.3	A	4.4	A	11.7	A	18.1	A	2.6	A	9.1	A	4.6	A	9.1	A	12.1	A
265894_at	1042.5	P	910.6	P	671.6	P	1359.2	P	1182.8	P	915.5	P	1378.7	P	1432.5	P	1139.8	P	904.9	P	966.9	P	700.2	P
265895_at	341.9	P	451.8	P	379.3	P	636.6	P	666.7	P	746.1	P	814.7	P	658.7	P	873.1	P	246.8	P	344.1	P	441.1	P
265896_at	110.6	A	76.2	P	249.6	P	59.7	A	82.2	P	260.6	P	87.8	A	97.5	P	235.3	P	99	M	82.6	P	381.9	P
265897_at	83.6	A	37	A	72.9	P	65.8	A	74.8	A	25	A	5.3	A	46.4	A	40.7	A	95	A	53.6	A	97.2	A
265898_at	38.7	A	55	P	66.2	P	104.5	A	72	P	75.3	P	41.6	M	69	P	62.9	P	76.9	P	57.9	P	77.9	P
265899_s_at	68.9	A	35.7	A	34.6	A	41.7	A	72.9	M	117.6	P	101.4	A	91.7	P	68.9	P	8.4	A	34.3	A	58.3	A
265900_at	284.1	P	185.8	P	383.5	P	149.1	P	220.7	P	447.6	P	125.5	P	165.9	P	374.7	P	83.8	A	224.2	P	656.7	P
265901_at	143	P	55.9	P	83.6	P	80.8	P	76.9	P	91	P	77.5	A	63.7	P	107.5	P	78.1	A	86.7	P	74.8	P
265902_at	13.3	A	34.4	A	48.1	P	10	A	3.7	A	73.7	P	50.8	A	8.5	A	37.3	P	13	A	27.2	A	79.6	P
265903_at	32	A	6.9	A	31	A	24.1	A	5.6	A	5.5	A	36.1	A	4.6	A	1.8	A	56.2	A	23.6	A	5.3	A
265904_at	18.7	A	3.9	A	10.4	A	37.1	A	23.9	A	15.5	A	42.5	A	10.6	A	11.1	A	21.7	A	4.2	A	2.3	A
265905_at	20.2	A	10.6	A	7.7	A	13.7	A	54.3	A	42.9	A	14.9	A	36.5	A	40.8	A	17.1	A	36.2	A	3.1	A
265906_at	22.4	A	40.9	A	37.2	A	29.2	A	33.6	A	33.9	A	8.4	A	28.9	A	3.6	A	4.5	A	28	A	29.2	A
265907_at	57.4	A	14.6	A	40.6	P	21.9	A	46.6	P	51.7	P	34.3	A	39.6	P	62.7	P	9.9	A	27.7	P	16.3	A
265908_at	160.2	P	78.9	P	59.6	P	54.8	P	61.7	P	46.6	P	36.1	A	74.3	P	61.2	P	70.9	P	46.1	P	75.1	P
265909_at	162.1	A	150.7	P	148.9	P	197.8	P	204.9	P	123.8	P	253.1	P	273.2	P	152.3	P	205.3	P	189	P	180.8	P
265910_at	700.4	P	827.7	P	648.4	P	1285.1	P	1042.5	P	647	P	1308.4	P	1133	P	864.6	P	1020.3	P	769.8	P	646.7	P
265911_at	107	P	189.8	P	278.8	P	182.3	P	271.8	P	366.3	P	169.9	P	233.9	P	492.9	P	233	P	254.2	P	254.2	P
265912_at	225.1	P	188.5	P	123.9	P	291.4	P	268.9	P	208.7	P	306.7	P	285.5	P	267.8	P	231.4	P	136.5	P	182.8	P
265913_at	77.3	A	165.3	P	3.5	A	26.1	A	82.7	A	4.6	A	10	A	39.3	A	3	A	43.7	A	119.7	A	9.4	A
265886_at	62.4	A	38.9	P	45.4	P	80.7	M	99.9	P	96.7	P	101.6	P	101	P	127.8	P	27.6	A	43.5	M	56.5	P
265887_at	136.3	A	139.3	P	155.7	P	159.8	P	182.1	P	203.3	P	137.7	P	221.3	P	214.5	P	144	P	126.6	P	222.4	P
265888_at	89.2	A	104.9	A	98.5	A	59.6	A	80.9	A	86	A	94.2	A	81.9	A	65.3	A	140.7	A	77.5	A	74.1	A
265858_at	841.4	P	1013.7	P	1010.6	P	1160.1	P	1340.2	P	1271.1	P	1157.9	P	1255.6	P	1531.1	P	759.8	P	1119.7	P	1046.9	P
265859_at	77.3	A	1.8	A	9.1	A	36.2	A	23.6	A	12.2	A	37.6	A	1	A	6.4	A	28.9	A	27	A	2.8	A
265860_at	127	A	4.2	A	33.9	A	84.7	A	42.8	A	7.7	A	95.3	P	70.7	A	34	A	67.6	A	80.8	P	33.7	P
265861_at	71.9	A	32.1	A	35.9	A	65.3	A	42.4	A	6.9	A	54.4	A	32.3	A	25.1	P	65.7	P	38.8	A	32.2	P
265862_at	22.5	A	2.9	A	1.6	A	8.2	A	3.2	A	1.6	A	3	A	1.1	A	1	A	12.3	A	5.2	A	2.2	A
265863_at	79.4	A	39.9	A	40.4	A	32.1	A	33.1	A	27.2	A	39.6	A	20.7	A	26.6	A	44.9	A	36.4	A	7.7	A
265864_at	4	A	23.6	A	32.5	P	8.9	A	60.9	P	84.4	P	36.9	A	52.5	P	116.5	P	7	A	14.8	A	11.9	A
265865_at	75.4	A	65.1	P	70.2	P	54.3	A	65.9	P	69.3	P	81.2	P	69.1	P	83.2	P	101	P	56.4	P	56.7	P
265866_at	318.8	P	253.4	P	344.2	P	324	P	415.3	P	320.4	P	253	P	392	P	218.9	P	265.6	P	291.7	P	404.2	P
265867_at	794	P	547.5	P	479.8	P	358.4	P	304.4	P	307.8	P	329.9	P	371.4	P	248.4	P	589.4	P	524	P	518	P
265868_at	353.4	P	341.7	P	415.6	P	317.7	P	318.8	P	241.4	P	264.8	P	289.8	P	285	P	302	P	387.9	P	283	P
265869_at	141.8	P	119	P	91.9	P	127.7	P	145.4	P	134.8	P	115.1	P	163.6	P	115.3	P	88	P	130.2	P	97.1	P
265870_at	13.9	A	2.6	A	5	A	15.4	A	15.9	A	33.3	A	10.5	A	12.7	A	24.1	A	13.7	A	16.1	A	3.1	A
265871_at	214.5	P	195.4	P	244	P	240.5	P	269.1	P	233.7	P	155.8	P	211.9	P	170.8	P	180.9	P	177.2	P	141.1	P
265872_at	1753.3	P	1904.3	P	1619.2	P	1508.4	P	1468.8	P	1534.6	P	1303.9	P	1733	P	1132.3	P	1563.5	P	1684.6	P	1707.3	P
265873_at	106.9	A	95.5	P	150	P	120.3	P	100.1	P	122.3	P	127	P	95.2	P	108.5	P	64.3	P	67.2	P	74.5	P
265874_at	134	A	113.8	P	106.1	P	215.6	P	172.9	P	164.9	P	339.4	P	233	P	287.5	P	118.4	P	135.6	P	114.8	P
265875_at	101.3	P	154.6	P	188.8	P	130.4	P	137.2	P	153.1	P	58.1	A	124.9	P	114.9	P	142.7	P	178.6	P	129.7	P
265876_at	90.2	A	91.2	P	69.6	P	93.9	A	53.1	P	36.8	P	97.8	A	34.6	A	48.4	P	95.1	A	84	P	63.1	P
265877_at	6.8	A	3.2	A	11.6	A	13.3	A	2.6	A	16.4	A	3.3	A	16.1	A	17.8	A	4	A	1.8	A	24.6	A
265878_at	6	A	27.2	A	2.5	A	10.3	A	15.7	A	13.2	A	19.5	A	15.1	A	15.8	A	40.4	A	27.9	A	2.9	A
265879_at	137.9	P	154.9	P	141.6	P	129.3	P	170.2	P	193.5	P	122.9	P	175.2	P	189.9	P	137	A	141.3	P	149.6	P
265880_at	78	A	118.1	P	165	P	114	P	130.8	P	141	P	116.2	P	170.2	P	135.4	P	66	A	113.6	P	137.3	P
265881_at	10.3	A	7.1	A	32.2	A	31.7	A	13.6	A	2.3	A	5.4	A	2.2	A	17.3	A	36.8	A	23	A	28.7	A
265882_at	385.8	P	478.6	P	655.4	P	265.3	P	437.8	P	455.1	P	245.8	P	341.2	P	539.5	P	386.5	P	526.8	P	351.1	P
265883_at	1655.8	P	1622.3	P	1052.7	P	1528.5	P	1312.1	P	952.3	P	2016.4	P	1334.5	P	980.4	P	1855.3	P	1193.5	P	1165.4	P
265884_at	629.7	P	369.2	P	398.2	P	672	P	433.9	P	438.2	P	625.2	P	439.2	P	479.3	P	380.8	P	367.8	P	445	P
265885_at	31.3	A	37.5	A	32	A	35.4	A	35.2	A	47.5	P	55.7	A	33	A	43.1	P	68.8	A	55.5	A	56.8	P
265851_at	49.3	A	29.1	M	12.1	A	39.4	A	19.8	A	28.7	A	41.3	A	15.8	A	21.8	A	14.3	A	6.5	A	12.4	A
265852_at	203.8	P	205.5	P	145.4	P	187.6	P	157.2	P	99.7	P	221.2	P	143.4	P	84	P	194.1	P	181.9	P	141.6	P
265853_at	71.2	A	193.8	P	87.5	A	132	P	119	P	92.5	P	113.8	P	129.6	P	68.2	M	124.1	A	150.1	P	122	P
265854_at	36.2	A	19.1	A	20.7	P	39.7	P	16.6	P	13.7	P	19.6	A	15.4	A	15.9	P	2	A	18.7	A	14.1	A
265855_at	424.4	P	421.9	P	317.9	P	346.1	P	389.9	P	288	P	410.9	P	356.6	P	297.9	P	351.1	P	389.8	P	334	P
265856_at	111.3	A	70.6	P	101.3	P	48.8	A	81.2	P	56.4	P	128.2	A	90.7	P	62.8	P	79.5	A	131.4	P	85.9	P
265857_s_at	1320.8	P	1361	P	1449.7	P	1041.6	P	1235.6	P	1165.8	P	902	P	1360.1	P	779	P	1644	P	1597.4	P	1096.2	P
265827_at	190.9	P	150.3	P	169.6	P	64	A	84.9	P	94.1	P	93	A	77.6	P	93.8	P	138.6	P	172.1	P	124.7	P
265828_at	58.9	A	39.8	P	28.1	A	62.1	A	38.3	P	39.6	P	55.1	P	34.4	P	41.1	P	81	M	41.3	M	44.1	M
265829_at	8.1	A	8.2	A	20.2	A	4.7	A	7.1	A	1.8	A	43.9	A	12.9	A	8.1	A	31.7	A	17.6	A	10.1	A
265830_at	32	A	2.4	A	5.5	A	4.8	A	1.1	A	2.6	A	1	A	1.1	A	0.8	A	5.1	A	4.9	A	1.7	A
265831_at	156.6	M	173.1	P	188	P	238.4	P	189.9	P	180.4	P	334	P	227.2	P	323.8	P	130.6	P	183.6	P	263.8	P
265832_at	48.9	A	22.3	A	23.3	A	14.5	A	33.8	A	22.5	A	69.6	A	12	A	7.7	A	45.4	A	34.6	A	4.8	A
265833_at	69.6	A	9.6	A	6.4	A	8.6	A	4.3	A	53.2	A	23	A	6.8	A	26.9	A	24.8	A	33	A	28.7	A
265834_at	7.8	A	3.3	A	1.3	A	2.8	A	1.5	A	1.3	A	3.5	A	2.2	A	1	A	4.3	A	0.7	A	2	A
265835_at	31.1	A	24.2	A	15	A	23.1	A	21.2	A	15.9	A	37.1	A	9.5	A	20.1	A	5.3	A	22.3	A	26.5	A
265836_at	8.9	A	1.8	A	1.1	A	23.6	A	1.6	A	1.6	A	2.7	A	7.1	A	1.3	A	7.6	A	5.1	A	3.6	A
265837_at	129.3	A	220.6	P	84.6	A	65.4	A	148.4	P	116.9	A	316.9	P	123.2	A	41.1	A	53.2	A	82.5	A	93.2	A
265838_at	19.5	A	1.2	A	20.4	A	3.1	A	18	A	2.7	A	10.1	A	5.2	A	4.2	A	10.6	A	6.4	A	1.2	A
265839_at	108.8	A	8.7	A	39.1	A	18.9	A	39.5	A	27.7	A	71.5	A	21.4	A	24.5	A	73.5	M	35.1	A	19.1	A
265840_at	21.1	A	68.2	A	134.8	M	123.8	A	122.3	P	136.4	P	134.2	A	96.6	P	128	P	126.6	A	118.7	P	116.7	P
265841_at	21.9	A	50.2	A	46.6	A	26	A	57.9	A	51.1	A	32	A	52.2	A	52.4	A	56.1	A	59.4	A	83.2	A
265842_at	61.6	A	44.6	A	5.6	A	66.3	A	58.3	A	53.8	A	63.6	A	70.1	A	4.9	A	121.9	A	51.1	A	8.4	A
265843_at	192.6	P	176.1	P	172.2	P	116.6	M	78.6	P	102.8	P	143.5	P	84	P	102	P	208.3	P	165.4	P	228.2	P
265844_at	176.6	P	87	P	147.1	P	155.8	P	201.6	P	205.6	P	167.2	P	191.1	P	183.7	P	120.2	P	207.5	P	77.8	P
265845_at	212.9	P	319.9	P	262.1	P	278.3	P	386.8	P	331.8	P	394.4	P	385.7	P	358.7	P	262.5	P	234.2	P	274	P
265846_at	10.5	A	32.4	A	28.2	A	82.3	A	78.6	P	63.2	A	104.4	A	54.9	A	30.4	A	13	A	55.8	A	25.3	A
265847_at	159.2	P	204.6	P	209.6	P	213.9	P	158.1	P	214.4	P	204.4	P	165.6	P	175.1	P	170.7	P	135.3	P	183.6	P
265848_at	41.2	A	43.8	A	54.3	P	55.6	A	41.1	A	31.4	A	78.4	A	30.3	A	24.6	A	87.5	A	40.1	A	50.1	A
265849_at	150.5	P	136.8	P	115.3	P	158.7	P	144.7	P	115.3	P	211.7	P	133.9	P	143.1	P	189.4	P	153.7	P	137.7	P
265850_at	133	P	149.3	P	125.4	P	178.2	P	187.5	P	227.6	P	203.2	P	263.7	P	256.6	P	145.2	P	125.7	P	181.2	P
265823_at	191.3	P	178	P	129.1	P	196.5	P	248.2	P	189.9	P	195.3	P	252.9	P	150.6	P	126.2	P	139.8	P	133.6	P
265824_at	151.6	A	82	P	82.4	P	102.7	P	129.6	P	157.2	P	132.6	P	147.7	P	142.2	P	115	A	114.6	P	90.7	A
265825_at	340.5	P	433.8	P	468.1	P	639.1	P	761.5	P	590	P	607.2	P	645	P	641.1	P	436.2	P	398.8	P	397.3	P
265826_at	407.4	P	611	P	449.8	P	552.8	P	451.8	P	322	P	497.2	P	491.9	P	339.5	P	579.5	P	684	P	536.7	P
265795_at	562.8	P	598.8	P	565.8	P	643.4	P	666.5	P	624.5	P	656	P	578.7	P	577.2	P	571.8	P	551.9	P	504.7	P
265796_at	60.4	A	38.9	A	67.9	P	2.3	A	62.5	P	51.8	P	63.4	A	50.7	P	46.7	M	97.2	A	83.1	M	78.7	A
265797_at	16.3	A	4.3	A	2.7	A	5.2	A	3.2	A	3.8	A	2.6	A	3	A	1.1	A	6.2	A	3.2	A	5.2	A
265798_at	249	P	277.5	P	234.2	P	565.5	P	545.6	P	516.8	P	797.7	P	585.3	P	507.5	P	318	P	217.6	P	304.3	P
265799_at	569.1	P	477.7	P	646.9	P	282.9	P	297.6	P	364	P	201.2	P	295.4	P	303.3	P	446.6	P	505.2	P	626.4	P
265800_at	273.8	M	326.3	P	387.8	P	322.3	P	256.1	P	496.9	P	265.6	P	181.6	P	439.9	P	196	P	289	P	404.1	P
265801_at	12	A	37.2	M	33.3	A	31.1	A	33.6	A	7.5	A	61.6	A	31.1	A	12.7	A	22.4	A	24.6	M	38.5	A
265802_at	38.9	A	26.6	P	27.5	P	31.7	A	25.4	P	10.9	A	38.9	A	23.9	P	19.5	P	73.7	P	37.5	A	18	A
265803_at	51.5	A	8.9	A	7.2	A	51.2	A	33.5	A	9.6	A	52.1	P	18.7	A	20	A	15.1	A	25.2	A	2.2	A
265804_at	173.3	P	154.2	P	145.3	P	246	P	320.3	P	285.1	P	348.4	P	341.8	P	337.7	P	238	P	217.5	P	199.6	P
265805_s_at	10641.8	P	9529.4	P	10603.5	P	15704.6	P	7907.5	P	8508	P	20370.9	P	8927.4	P	8882.9	P	10421	P	9742.8	P	12276.3	P
265806_at	45.3	A	15.8	A	5.5	A	62.6	A	25.5	A	16.8	A	20.3	A	24.9	P	19.2	A	39.2	A	30.9	A	32	P
265807_at	175.7	P	209.2	P	139.5	P	234.1	P	212.1	P	251.5	P	176.1	P	225.9	P	175.7	P	288.6	P	188.3	P	206.4	P
265808_at	14.5	A	2.3	A	2.4	A	8.1	A	8.1	A	6.5	A	62.3	A	20.2	A	15.9	A	11.7	A	36.1	A	6.6	A
265809_at	169.8	A	49.3	A	49.2	A	10.3	A	31.7	A	40.1	A	71.1	A	33.2	A	27.3	A	78.8	A	49.3	A	62.9	A
265810_at	329.1	P	406.7	P	510.5	P	271.6	P	261.2	P	285	P	294.2	P	226.3	P	340.3	P	281.8	P	441.1	P	464.6	P
265811_at	3.7	A	6.5	A	39.9	A	20.8	A	12.5	A	15	A	45.9	A	2.1	A	8.9	A	57.3	A	37.6	A	4.4	A
265812_at	22.7	A	82.6	A	8.4	A	38.5	A	29.6	A	34.8	A	15.3	A	34	A	33.8	A	20.3	A	38.3	A	14.4	A
265813_at	60.2	A	3.2	A	27.2	A	40.7	A	24.4	A	11.5	A	16.5	A	17.2	A	22.1	A	22.7	A	18.8	A	27.1	A
265814_at	159.6	P	197.2	P	468.7	P	165.2	P	108.6	P	386.9	P	88.5	P	96.8	P	264.4	P	106.4	P	178.9	P	412.4	P
265815_at	83.6	A	96.1	P	50.8	P	87.8	M	58.7	P	125.1	P	55.6	A	60.5	P	91.8	P	84.9	A	84.2	P	77.3	P
265816_s_at	6386.6	P	6325.2	P	6184.5	P	5615.9	P	3748.5	P	3906.1	P	8208.9	P	4760	P	2747.6	P	6613.3	P	5093.9	P	7244.4	P
265817_at	821.9	P	864.9	P	624.8	P	177.8	P	111.4	P	149.1	P	174.6	P	168.8	P	161.5	P	1118.9	P	788.3	P	654	P
265818_at	975.5	P	676.9	P	731	P	1359.2	P	1292.9	P	1107.1	P	1403.4	P	1278.2	P	1271.9	P	904.3	P	739.3	P	766.9	P
265819_at	290.7	P	173.1	P	273.7	P	351.2	P	332.5	P	272.9	P	302.2	P	375.4	P	240.7	P	343.6	P	241	P	249.1	P
265820_at	21.5	A	3.3	A	13.8	A	20.5	A	3.2	A	20.7	A	5	A	3.5	A	3.9	A	23.8	A	3.6	A	14.1	A
265821_at	58.8	A	3.4	A	1.5	A	2.5	A	17.9	A	11.2	A	42	A	9.3	A	8.4	A	2.5	A	22.6	A	5.8	A
265822_at	182	P	141.3	P	269.5	P	164.9	P	215	P	303.2	P	199.8	P	232.6	P	316.1	P	174	P	206.5	P	121.2	P
265763_at	60.6	A	99.6	A	149.4	P	19.8	A	73.8	A	164.6	P	23.3	A	82	M	128.4	P	76.4	A	49.7	A	169.6	P
265764_at	76.6	A	49.5	A	92.1	P	67.8	A	60.8	P	97.4	P	70.7	A	50.3	P	39.9	A	67.1	A	52.3	P	66.5	A
265765_at	78.2	A	75.7	A	48.4	A	74.1	A	42.8	A	40.2	A	16.2	A	33.2	A	29.8	A	53	A	35.1	A	42.7	A
265766_at	100.5	A	64.5	A	52.6	A	73	A	73.3	M	69.6	P	118.3	A	82.7	P	88.6	P	95.7	A	51.2	P	62	A
265767_at	16.2	A	42.8	A	30	A	24.7	A	30.8	A	69	P	3.7	A	26.1	A	20.2	A	11.3	A	20.6	A	27.5	A
265768_at	396.4	P	520.9	P	597.6	P	312.7	P	294.4	P	402.1	P	268	P	381.3	P	376.9	P	473.3	P	476.9	P	694.4	P
265769_at	101.1	A	137.3	P	94.4	P	86.3	M	69.8	P	53.8	P	74.5	M	46.3	P	38.1	P	130.8	P	88.3	P	95.8	P
265770_at	87.4	P	124.3	P	194	P	86	P	218.7	P	389.5	P	164.3	P	257.1	P	434.8	P	86.2	P	176.2	P	203.1	P
265771_at	221.5	P	182.7	P	182.9	P	210	P	189.8	P	177.7	P	174	P	207.1	P	195.1	P	182.2	P	158	P	179.9	P
265772_at	124.5	A	123.9	P	152.8	P	94.7	A	142.5	P	111.7	P	76.2	P	118.8	P	115.4	P	109.7	P	107	P	190.9	P
265773_at	663.9	P	782	P	548.2	P	629.1	P	621.6	P	549.4	P	648.2	P	581.7	P	463.7	P	633.2	P	544.4	P	617.4	P
265774_at	48	A	20	A	4.5	A	18.8	A	27	A	22.4	A	29.3	A	13.1	A	23.8	A	74.5	A	28.1	A	7.4	A
265775_at	11.7	A	5.8	A	4.7	A	5.3	A	12.6	A	15.5	A	57.5	A	3.8	A	7.3	A	41.9	A	18.9	A	31.2	A
265776_at	154.6	P	113	P	82.1	P	203.9	P	239.4	P	158.9	P	226	P	275.9	P	232.2	P	134.7	P	108.9	P	73.7	P
265777_at	252.4	P	277.3	P	180.2	P	443.5	P	396.5	P	292.2	P	620	P	529.2	P	441	P	339.3	P	231.3	P	205.6	P
265778_at	465.7	P	742.8	P	1060.9	P	381.1	P	693.7	P	939.3	P	400.6	P	551.3	P	905.8	P	460.8	P	687	P	663.4	P
265779_at	95.2	A	71.9	A	93.6	P	67.6	A	161.5	P	170.4	P	40.5	A	100.4	P	19.2	A	56.5	A	101.8	P	54.7	A
265780_at	32.7	A	3.9	A	9.1	A	2.8	A	1.2	A	12.1	A	10.3	A	1.4	A	1.7	A	9.5	A	1.1	A	3.1	A
265781_at	5	A	2.8	A	2.2	A	27.8	A	1.5	A	1.9	A	8.7	A	7.1	A	9.7	A	13.2	A	2.2	A	1.9	A
265782_at	44.6	A	28.6	A	29	A	55.9	A	29.1	A	6.1	A	5.9	A	4.8	A	20	A	2.6	A	18.7	A	18	A
265783_at	5.1	A	3.2	A	8.7	A	2.8	A	2.4	A	2.7	A	31.5	A	11.8	A	15	A	12.7	A	6.8	A	12.5	A
265784_at	73.2	A	17.6	A	28.6	P	41.5	A	25.9	P	40.3	A	14.8	A	14.9	A	5.3	A	53.4	A	16.2	A	21.8	A
265785_at	9.2	A	7.5	A	4.8	A	10.9	A	11.1	A	7.5	A	58.9	A	21.9	A	4.7	A	13.9	A	5.7	A	11.1	A
265786_at	13.4	A	32.9	A	25.9	A	20.9	A	37	P	11.4	A	43	A	20.3	A	2.5	A	12.3	A	42.7	P	17.5	A
265787_at	40.3	A	17.4	A	46.7	A	10.9	A	9.7	A	8	A	72.7	A	12.6	A	15	A	18.7	A	34	A	12.9	A
265788_at	99.4	A	31.4	A	3.2	A	7	A	5.4	A	15.8	A	7.9	A	11.9	A	2.4	A	6.6	A	7.2	A	9.8	A
265789_at	67.7	A	10.9	A	49.1	P	34.2	A	45.1	A	39.2	P	45.2	A	21.5	A	46.5	P	9.1	A	3.8	A	29.8	A
265790_at	276.8	P	318.4	P	204.6	P	270.5	P	303.2	P	238.3	P	275.7	P	315.6	P	275.2	P	314	P	268.9	P	190.7	P
265791_at	66.6	A	14.5	A	2.2	A	58.4	A	18.5	A	6	A	32.3	A	4.7	A	14	A	5.1	A	43.3	A	4.7	A
265792_at	15.7	A	21.3	A	15.3	A	29.9	A	11.9	A	23.2	A	31.9	A	4.7	A	3.9	A	15	A	35.1	A	2.5	A
265793_at	145.4	P	140.3	P	129.4	P	117.8	P	258.5	P	271.9	P	125.5	P	228.5	P	220.1	P	92.3	P	143.9	P	194.3	P
265794_at	9.6	A	12.5	A	16	A	5	A	2.3	A	4.8	A	1.7	A	7.6	A	3.3	A	6.4	A	11.4	A	2.2	A
265760_at	100.6	P	98	P	103.9	P	77.4	P	193.5	P	387.8	P	117.1	P	213.7	P	256.6	P	134.4	P	128.3	P	162.5	P
265761_at	132.3	A	78	A	127.4	P	55.7	A	111.7	P	153.8	P	143.6	A	141.5	P	163.4	P	162.6	A	115.5	A	174	P
265762_at	11.8	A	10.7	A	6.3	A	12.1	A	5.7	A	6	A	13	A	5.9	A	5.8	A	18.3	A	8.8	A	11.9	A
265731_at	10.3	A	36.8	A	42.9	A	3.2	A	53.9	P	58.5	P	58.6	A	23	A	19.8	A	44.6	A	33.8	A	37.7	A
265732_at	87	A	71.4	A	46.4	A	53.8	A	75.9	P	58.2	M	98.7	M	60.2	A	51.3	A	75.2	A	61.3	A	66.5	A
265733_at	278.9	P	312.6	P	435.8	P	138.9	P	259	P	277.9	P	148.2	P	194.3	P	190.7	P	257	P	266.6	P	241.2	P
265734_at	210.7	A	236.7	P	210.9	P	160.8	M	194.3	P	186.3	P	145.1	P	167.1	P	156.9	P	220	P	205.3	P	307.6	P
265735_at	622	P	697.6	P	774	P	835.6	P	1644.4	P	1596.9	P	1286.8	P	1560.6	P	893.8	P	703	P	632.3	P	698.6	P
265736_at	4099.6	P	4169.8	P	4920	P	7893.6	P	6079	P	6432.8	P	9148.5	P	6573	P	6616.5	P	3968.4	P	3796.1	P	5348.5	P
265737_at	302.1	A	298.4	A	284.7	A	376.8	M	250.8	P	238.3	P	265	A	255.4	P	237.2	A	406.2	P	316.8	P	301.5	P
265738_at	291	P	165.5	P	257.3	P	339.1	P	507.3	P	425.2	P	319.4	P	503.2	P	430.9	P	197.4	P	155.6	P	272.7	P
265739_at	547.8	P	583.1	P	684.4	P	420.4	P	488.2	P	559.9	P	437.5	P	494.3	P	583.5	P	529.7	P	516.8	P	792.4	P
265740_at	174.2	P	150.5	P	159.7	P	249	P	227.3	P	189.8	P	227.9	P	197.5	P	135.5	P	114.5	P	112.7	P	139.8	P
265741_at	427.4	P	412.3	P	586.2	P	188.5	P	213	P	320.7	P	170.2	P	263.7	P	223.2	P	300.4	P	412.9	P	467.9	P
265742_at	201.6	P	252	P	483.7	P	116.8	P	267.7	P	412.9	P	152.8	P	270	P	392.2	P	262.8	P	322.5	P	409.9	P
265743_s_at	15	A	2.2	A	1.8	A	2.7	A	1	A	1.4	A	2.6	A	1.5	A	1.4	A	5.9	A	4.3	A	3.5	A
265744_at	42.5	A	20.5	A	3.8	A	26.8	A	10.8	A	7.5	A	24.6	A	14.6	P	9.2	A	29.1	A	16.3	A	9.1	A
265745_at	5.7	A	1.5	A	2	A	44.8	A	1.1	A	10	A	3.2	A	0.7	A	1.4	A	1.9	A	20.2	A	0.7	A
265746_at	3.7	A	0.4	A	1.6	A	2.5	A	0.2	A	0.4	A	1.5	A	0.5	A	0.2	A	11.9	A	17.9	A	2.6	A
265747_s_at	15.9	A	18.5	A	16.2	A	30.6	A	28.6	A	16.4	A	3.6	A	11	A	24.5	A	23	A	23.5	A	1.6	A
265748_at	28.8	A	18.3	A	11.7	A	6.5	A	1.5	A	11.2	A	23.2	A	1.6	A	0.6	A	20.4	A	33.8	M	7.9	A
265749_at	13.7	A	1.5	A	3.7	A	8.7	A	2.1	A	3.1	A	4.6	A	10	A	1	A	3.4	A	2.4	A	2	A
265750_x_at	102.4	A	79.3	P	60.1	A	125.9	A	88.3	P	47.4	P	92.5	P	51.4	P	23.1	A	89.3	A	86.9	A	63.7	P
265751_at	7.7	A	2.6	A	9	A	2.1	A	13.7	A	6.7	A	35.3	A	13.8	A	13.7	A	6.4	A	9.8	A	9.3	A
265752_at	3.6	A	10.4	A	2.3	A	47.4	A	14.4	A	7.3	A	7.3	A	1.1	A	3.4	A	9	A	0.8	A	0.9	A
265753_at	44.4	A	7.8	A	6.1	A	43.6	A	6.2	A	3.7	A	2.4	A	3.6	A	7.1	A	43.9	P	8.6	A	1.2	A
265754_x_at	111.9	M	52.4	M	119.3	P	57.9	A	59.3	P	288.6	P	72.8	P	49	P	151.4	P	64.6	P	79.4	P	121.7	P
265755_at	64.7	A	2.5	A	10.4	A	1.1	A	18.7	A	2.4	A	23.9	A	0.7	A	1.8	A	17	A	7.8	A	0.8	A
265756_at	12.1	A	26.3	A	2.5	A	22	A	16.1	A	6.3	A	24.8	A	10.5	A	11.4	A	4.4	A	15.4	A	4.3	A
265757_x_at	10.4	A	10.9	A	60.4	A	57	A	6.5	A	234	P	6.5	A	5.9	A	116.4	P	10.5	A	54.7	A	94.3	A
265758_at	13.2	A	24.7	A	17.6	A	57.3	A	15.1	A	21.1	A	52.2	A	9.2	A	2.2	A	15.9	A	35.3	A	32.6	A
265759_at	220.3	P	298.5	P	281.7	P	287.9	P	326.2	P	335.7	P	283.6	P	296.4	P	357.6	P	236.1	P	257.4	P	231.3	P
265699_at	320.5	P	275.7	P	274.3	P	284	P	251.4	P	227.8	P	194.9	P	255.8	P	164.2	P	248.9	P	240.3	P	232.4	P
265700_at	356.3	P	325.1	P	427.4	P	303.8	P	334.9	P	352.6	P	218.1	P	301.7	P	350.8	P	234.9	P	336.6	P	255.2	P
265701_at	11.2	A	1.3	A	15.2	A	7.5	A	3.3	A	2.2	A	8	A	24.6	A	25.2	A	7.5	A	26.4	A	2.6	A
265702_at	115.9	P	70.8	P	100.1	P	114	P	84.7	P	92	P	100.4	P	80	P	80.4	P	63.6	P	104	P	76.1	P
265703_at	162.1	P	200.6	P	159.8	P	181.9	P	131.3	P	116.5	P	213.3	P	131.4	P	152.9	P	173.6	P	151.1	P	140.1	P
265704_at	525.5	P	574.7	P	540.3	P	583.4	P	634.6	P	677.4	P	637.6	P	573.4	P	788.3	P	526.3	P	449.8	P	566.6	P
265705_at	14.1	A	48.4	A	35.5	A	11.2	A	20.9	A	10.4	A	38.9	A	12.7	A	8.3	A	54.5	A	20.1	A	3.9	A
265706_at	140	P	121.3	P	135.9	P	141.2	P	153.1	P	191	P	100.2	P	154.7	P	157.2	P	112.8	P	146.3	P	170.9	P
265707_at	687	P	368.7	P	355.5	P	298.9	P	372.6	P	524.1	P	238.6	P	558.2	P	490.9	P	545.9	P	441.6	P	714.3	P
265708_at	103.2	A	29.2	A	46.4	P	127	A	45.3	A	43.6	P	81	A	43.9	P	36.1	P	94.8	M	34.1	A	5.9	A
265709_at	5.2	A	2.1	A	4.5	A	5.8	A	3.2	A	19.5	A	4.1	A	3.1	A	3	A	7.8	A	6.2	A	2.9	A
265710_at	13	A	7.5	A	15.8	A	19.6	A	4.9	A	4.5	A	4.6	A	3.3	A	4.4	A	8.5	A	6.3	A	7	A
265711_at	49.3	A	22.2	A	24.3	A	41.1	A	24.9	A	31.4	A	63.8	A	22.5	A	1.4	A	34.1	A	10.3	A	11.9	A
265712_s_at	968.4	P	984	P	891.9	P	562.6	P	728.7	P	689.2	P	318.5	P	601.8	P	527.5	P	967.8	P	837.8	P	898.2	P
265713_at	127.5	A	126.9	P	118.1	P	95.7	A	134.5	P	142.2	P	107	A	120.3	P	112	P	117.8	A	123.3	P	135	P
265714_at	15.5	A	10.8	A	21.4	A	6.3	A	10.5	A	3.7	A	5.2	A	2.7	A	2.8	A	3.5	A	13.3	A	1.8	A
265715_s_at	31.5	A	74.5	P	111.2	P	213.3	P	209.9	P	265.3	P	145.1	P	199.2	P	336	P	62.1	A	89.3	P	100.8	P
265716_at	461.3	P	435.9	P	328.9	P	765.4	P	537.4	P	390.1	P	811.1	P	587.1	P	485.9	P	532.5	P	355.2	P	362.7	P
[truncated: 20,812 more rows]
